# Supplementary material for: Increased brain expression of GPNMB is associated with genome wide significant risk for Parkinson’s disease on chromosome 7p15.3
Source: Neurogenetics. 2017 Apr 8;18(3):121–33. doi: 10.1007/s10048-017-0514-8 (PMC5522530; doi:10.1007/s10048-017-0514-8)
Supplement: Supplementary file 3 — (excel sheet attached), this table is an extended and more detailed form of the main table (Table 1). Table shows an example of most significant GPNMB QTLs in different tissues and datasets. Detailed information was extracted, summarized and compared from 3 datasets (Braineac, GTEx and PheGen). In addition, PD GWAS SNP rs199347 was checked and reported. This SNP is a significant eQTL mostly in human brain, specifically in cortical regions. Low numbers of less significant QTLs in other tissues are reported such as, gastrointestinal tissues. No eQTLs were detected in other 21 human tissues that GTEx tested such as liver and kidney. Green highlighted SNPs are significant in all datasets and in the same linkage disequilibrium (LD) region of the SNP of interest (rs199347). It is worth noting that different datasets reported same effect of rs199347 on GPNMB expression. The (−) and (+) indicate the mode of the effect of the QTL on the expression, either increase (+) or decrease (−) in association with major allele. The MOE column shows the majority of individuals with a dominant mode of effect on the transcript expression, but in our case it is GPNMB. Furthermore, the most significant reported SNP in the table is presenting the major effect in more individuals. P-value is the unadjusted p-value of eQTL. FDR is the adjusted p-value with FDR threshold 1%. The FDR was calculated within each tissue. Braineac FDR threshold is 1%. GTEx and PheGenI FDR threshold is 5%. (XLSX 27 kb) [file 10048_2017_514_MOESM2_ESM.xlsx]

## Sheet: GPNMB QTLs
Braineac								GTEx
Gene Name	Number of eQTLs	MOE	Tissue Specificity	No. of tissue	significant SNPs	p-value	FDR	Number of eQTLs	MOE	Tissue Specificity	No. of tissue	significant SNPs	FDR
GPNMB	531	+ (493)/-(38)	aveALL	134	rs199347 (+)	8e-13	5.10409e-10	28	+ (27)/-(1)	Adipose - Subcutaneous	298	rs858289 (+)	2.8e-06
	352	+	CRBL			2.6e-06	0.00756595	246	+	Brain - Anterior cingulate cortex (BA24)	72	rs858272 (+)	4.6e-10
	487	+ (468)/-(19)	FCTX			3.7e-11	2.55183e-08	149	- (8)/+(141)	Brain - Caudate (basal ganglia)	100	rs858239 (+)	5.7e-13
	321	+ (286)/-(35)	HIPP			5.2e-07	8.93875e-05	213	-(2)/+(211)	Brain - Cerebellar Hemisphere	89	rs156429 (+)	6.6e-11
	0	NIL	MEDU			0.2	0.72885	87	- (8)/+(79)	Brain - Cerebellum	103	rs1728313 (+)	1.4e-08
	440	+ (401)/-(39)	OCTX			3.3e-09	2.33583e-06	286	- (14)/+(272)	Brain - Cortex	96	rs858239 (+)	1.6e-15
	317	+ (288)/-(29)	PUTM			3.5e-08	3.2205e-05	208	-(11)/+(195)	Brain - Frontal Cortex (BA9)	92	rs858239 (+)	1.2e-12
	0	NIL	SNIG			0.49	0.880645	24	+	Brain - Hippocampus	81	rs858239 (+)	1.1e-07
	496	+ (472)/-(24)	TCTX			4.1e-11	1.60058e-08	78	-(10)/+(68)	Brain - Hypothalamus	81	rs466240 (+)	4.7e-11
	0	NIL	THAL			0.0025	0.272481	59	- (4)/+(55)	Brain - Nucleus accumbens (basal ganglia)	93	rs858273 (+)	8.5e-10
	0	NIL	WHMT			0.014	0.450713	202	(8) /+(194)	Brain - Putamen (basal ganglia)	82	rs858273 (+)	7.2e-13
Total	2944		10 tissues					1	+	Esophagus - Gastroesophageal Junction	127	rs199654 (+)	3.8e-06
			aveALL	134	rs156425 (+)	7.83876e-13	5.10409e-10	1	+	Esophagus - Mucosa	241	rs10229956 (+)	7.9e-06
			CRBL			5.01988e-06	0.00756595	285	(13)/+(272)	Heart - Atrial Appendage	159	rs6461703 (+)	9.8e-14
			FCTX			7.32032e-13	3.82339e-09	291	(16)/+(275)	Heart - Left Ventricle	190	rs1637190 (+)	2.1e-18
			HIPP			2.31092e-06	0.00024439	1	-	Muscle - Skeletal	361	rs2268748 (-)	7.8e-07
			MEDU			0.222057	0.73575	1	+	Pancreas	149	chr7_23303485_I (+)	2.8e-06
			OCTX			1.53205e-08	3.90987e-06	22	+	Prostate	87	chr7_23242275_D (+)	3.7e-08
			PUTM			1.16511e-07	4.67561e-05	229	-(8)/+(221)	Skin - Sun Exposed (Lower leg)	302	rs6461703 (+)	2.1e-09
			SNIG			0.165758	0.728725	15	+	Stomach	170	rs111279824 (+)	2.4e-06
			TCTX			5.45737e-12	6.1783e-09	90	-(2)/+(88)	Testis	157	rs1728313 (+)	1.2e-06
			THAL			0.00915249	0.323307	2516		21 tissues	3130
			WHMT			0.0272502	0.571897			Heart - Left Ventricle	190	rs199347(+)	2.1e-17
			aveALL	134	rs6967526 (+)	3.67919e-13	4.51103e-10			Brain - Cortex	96		1.7e-15
			CRBL			9.63359e-06	0.00756595			Heart - Atrial Appendage	159		3.2e-13
		8	FCTX			1.21055e-10	6.93371e-08			Brain - Caudate (basal ganglia)	100		5.8e-13
			HIPP			1.52607e-07	4.24155e-05			Brain - Frontal Cortex (BA9)	92		1.3e-12
			MEDU			0.0668332	0.581004			Brain - Putamen (basal ganglia)	82		2e-12
			OCTX			9.90129e-08	1.199e-05			Brain - Cerebellar Hemisphere	89		2.5e-10
			PUTM			7.87081e-08	4.12753e-05			Brain - Anterior cingulate cortex (BA24)	72		4.6e-10
			SNIG			0.257332	0.780474			Brain - Nucleus accumbens (basal ganglia)	93		2.1e-09
			TCTX			8.56213e-11	2.58412e-08			Brain - Hypothalamus	81		2.8e-09
			THAL			0.00597722	0.294653			Skin - Sun Exposed (Lower leg)	302		7.7e-09
			WHMT			0.00948423	0.391287			Brain - Hippocampus	81		1.1e-07
			aveALL	134	rs858272 (+)	7.88439e-13	5.10409e-10			Brain - Cerebellum	103		3.2e-07
			CRBL			2.4783e-06	0.00756595			Prostate	87		1.2e-06
			FCTX			3.62707e-11	2.55183e-08
			HIPP			5.20913e-07	8.93875e-05	Total		14 tissues	1627
			MEDU			0.197909	0.72885
			OCTX			3.26573e-09	2.33583e-06	PheGenI
			PUTM			3.43291e-08	3.2205e-05	Number of eQTLs	MOA	Tissue Specificity	No. of tissue	significant SNPs	FDR
			SNIG			0.486188	0.881308	143	-	Brain Frontal Cortex	143	rs858272 (+)	2.26e-17
			TCTX			4.07584e-11	1.60058e-08		-			rs199347(+)	7.578e-17
			THAL			0.00250595	0.272481		-			rs858239 (+)	7.578e-17
			WHMT			0.0142486	0.450713	143		1 tissues	143
Table Legend
Number of eQTLs	total number of significant QTLs in each tissue. The significance threshold is based on FDR threshold each database applied. Please see FDR
MOE	mode of effect of the QTLs on expression of the targeted gene(Here it is GPNMB), (-) indicates for deacrease expression , (+) increase expression in association with the major allele.
No. of tissue	the number of tissues was collected the QTLs analysis was performed and applied on
significant SNPs	most significant SNP in each tissue/brain region as an example
p-value	unadjusted p-value of eQTL
FDR	adjusted p-value with FDR threshold 1%.The FDR was calculated within each tissue.
	Braineac FDR threshold is 1%
	GTEx and PhenGen FDR threshold is 5%
