# Supplementary material for: Increased brain expression of GPNMB is associated with genome wide significant risk for Parkinson’s disease on chromosome 7p15.3
Source: Neurogenetics. 2017 Apr 8;18(3):121–33. doi: 10.1007/s10048-017-0514-8 (PMC5522530; doi:10.1007/s10048-017-0514-8)
Supplement: Supplementary file 4 — (excel sheet attached), this table is an extended form of Tables 2 and 3. Table shows rs199347 QTLs with GPNMB, KLHL7 and NUPL2 in Braineac, in addition with KLHL7-AS1 and AC005082.12 in GTEx. This SNP is a significant eQTL in human brain and other tissues. FDR is the adjusted p-value with FDR threshold 1%. The FDR was calculated within each tissue. Braineac FDR threshold is 1%. GTEx FDR threshold is 5%. (XLSX 22 kb) [file 10048_2017_514_MOESM3_ESM.xlsx]

## Sheet: GTEx Portal_rs199347
Gencode Id	Gene Symbol	SNP Id	P-Value	Effect Size	Tissue
ENSG00000214871.3	AC005082.1	rs199347	2.4e-08	-0.44	Thyroid
ENSG00000214871.3	AC005082.1	rs199347	1.1e-06	-0.4	Adipose - Subcutaneous
ENSG00000214871.3	AC005082.1	rs199347	1e-05	-0.41	Esophagus - Mucosa
ENSG00000226816.2	AC005082.12	rs199347	1.1e-14	0.57	Adipose - Subcutaneous
ENSG00000226816.2	AC005082.12	rs199347	2e-12	0.69	Adipose - Visceral (Omentum)
ENSG00000226816.2	AC005082.12	rs199347	2.4e-11	0.73	Heart - Left Ventricle
ENSG00000226816.2	AC005082.12	rs199347	3.9e-11	0.52	Esophagus - Mucosa
ENSG00000226816.2	AC005082.12	rs199347	2.2e-10	0.6	Heart - Atrial Appendage
ENSG00000226816.2	AC005082.12	rs199347	5.4e-10	0.37	Skin - Sun Exposed (Lower leg)
ENSG00000226816.2	AC005082.12	rs199347	1.7e-09	0.49	Breast - Mammary Tissue
ENSG00000226816.2	AC005082.12	rs199347	3.6e-09	0.57	Esophagus - Muscularis
ENSG00000226816.2	AC005082.12	rs199347	6.8e-09	0.34	Whole Blood
ENSG00000226816.2	AC005082.12	rs199347	1.1e-08	0.35	Thyroid
ENSG00000226816.2	AC005082.12	rs199347	1.3e-08	0.62	Colon - Sigmoid
ENSG00000226816.2	AC005082.12	rs199347	2.3e-08	0.44	Artery - Tibial
ENSG00000226816.2	AC005082.12	rs199347	1.6e-07	0.39	Lung
ENSG00000226816.2	AC005082.12	rs199347	2.3e-07	0.5	Adrenal Gland
ENSG00000226816.2	AC005082.12	rs199347	3e-07	0.39	Artery - Aorta
ENSG00000226816.2	AC005082.12	rs199347	3.3e-07	0.4	Skin - Not Sun Exposed (Suprapubic)
ENSG00000226816.2	AC005082.12	rs199347	1.5e-06	0.54	Esophagus - Gastroesophageal Junction
ENSG00000226816.2	AC005082.12	rs199347	3.7e-06	0.37	Nerve - Tibial
ENSG00000136235.11	GPNMB	rs199347	2.1e-17	-0.53	Heart - Left Ventricle
ENSG00000136235.11	GPNMB	rs199347	1.7e-15	-0.61	Brain - Cortex
ENSG00000136235.11	GPNMB	rs199347	3.2e-13	-0.59	Heart - Atrial Appendage
ENSG00000136235.11	GPNMB	rs199347	5.8e-13	-0.83	Brain - Caudate (basal ganglia)
ENSG00000136235.11	GPNMB	rs199347	1.3e-12	-0.75	Brain - Frontal Cortex (BA9)
ENSG00000136235.11	GPNMB	rs199347	2e-12	-0.88	Brain - Putamen (basal ganglia)
ENSG00000136235.11	GPNMB	rs199347	2.5e-10	-0.82	Brain - Cerebellar Hemisphere
ENSG00000136235.11	GPNMB	rs199347	4.6e-10	-0.77	Brain - Anterior cingulate cortex (BA24)
ENSG00000136235.11	GPNMB	rs199347	2.1e-09	-0.78	Brain - Nucleus accumbens (basal ganglia)
ENSG00000136235.11	GPNMB	rs199347	2.8e-09	-0.8	Brain - Hypothalamus
ENSG00000136235.11	GPNMB	rs199347	7.7e-09	-0.31	Skin - Sun Exposed (Lower leg)
ENSG00000136235.11	GPNMB	rs199347	1.1e-07	-0.64	Brain - Hippocampus
ENSG00000136235.11	GPNMB	rs199347	3.2e-07	-0.63	Brain - Cerebellum
ENSG00000136235.11	GPNMB	rs199347	1.2e-06	-0.53	Prostate
ENSG00000122550.13	KLHL7	rs199347	1.4e-06	0.4	Brain - Nucleus accumbens (basal ganglia)
ENSG00000122550.13	KLHL7	rs199347	2.4e-06	-0.28	Heart - Atrial Appendage
ENSG00000122550.13	KLHL7	rs199347	3.7e-10	-0.23	Heart - Left Ventricle
ENSG00000122550.13	KLHL7	rs199347	2.5e-07	-0.2	Muscle - Skeletal
ENSG00000122550.13	KLHL7	rs199347	5.9e-07	0.27	Thyroid
ENSG00000230658.1	KLHL7-AS1	rs199347	1e-39	0.9	Adipose - Subcutaneous
ENSG00000230658.1	KLHL7-AS1	rs199347	2.4e-39	0.94	Nerve - Tibial
ENSG00000230658.1	KLHL7-AS1	rs199347	1.6e-38	1	Cells - Transformed fibroblasts
ENSG00000230658.1	KLHL7-AS1	rs199347	1.5e-36	0.84	Thyroid
ENSG00000230658.1	KLHL7-AS1	rs199347	2.2e-36	0.87	Skin - Sun Exposed (Lower leg)
ENSG00000230658.1	KLHL7-AS1	rs199347	2.9e-31	0.82	Artery - Tibial
ENSG00000230658.1	KLHL7-AS1	rs199347	9e-30	0.85	Lung
ENSG00000230658.1	KLHL7-AS1	rs199347	1.3e-29	0.92	Esophagus - Muscularis
ENSG00000230658.1	KLHL7-AS1	rs199347	8.5e-28	0.86	Esophagus - Mucosa
ENSG00000230658.1	KLHL7-AS1	rs199347	1.6e-27	0.68	Muscle - Skeletal
ENSG00000230658.1	KLHL7-AS1	rs199347	2.4e-23	0.82	Artery - Aorta
ENSG00000230658.1	KLHL7-AS1	rs199347	1.3e-21	0.83	Breast - Mammary Tissue
ENSG00000230658.1	KLHL7-AS1	rs199347	3e-20	0.93	Pancreas
ENSG00000230658.1	KLHL7-AS1	rs199347	5.7e-20	0.81	Skin - Not Sun Exposed (Suprapubic)
ENSG00000230658.1	KLHL7-AS1	rs199347	9e-20	0.82	Adipose - Visceral (Omentum)
ENSG00000230658.1	KLHL7-AS1	rs199347	3.6e-18	0.86	Esophagus - Gastroesophageal Junction
ENSG00000230658.1	KLHL7-AS1	rs199347	1.4e-17	1	Cells - EBV-transformed lymphocytes
ENSG00000230658.1	KLHL7-AS1	rs199347	3.9e-17	0.74	Colon - Transverse
ENSG00000230658.1	KLHL7-AS1	rs199347	4.3e-17	0.82	Testis
ENSG00000230658.1	KLHL7-AS1	rs199347	4.6e-16	0.8	Colon - Sigmoid
ENSG00000230658.1	KLHL7-AS1	rs199347	6.6e-16	0.73	Heart - Left Ventricle
ENSG00000230658.1	KLHL7-AS1	rs199347	1.6e-15	0.75	Adrenal Gland
ENSG00000230658.1	KLHL7-AS1	rs199347	9.8e-14	0.75	Stomach
ENSG00000230658.1	KLHL7-AS1	rs199347	1.3e-13	0.68	Heart - Atrial Appendage
ENSG00000230658.1	KLHL7-AS1	rs199347	4.8e-13	0.81	Artery - Coronary
ENSG00000230658.1	KLHL7-AS1	rs199347	5.4e-13	0.86	Brain - Cortex
ENSG00000230658.1	KLHL7-AS1	rs199347	2.4e-12	0.54	Whole Blood
ENSG00000230658.1	KLHL7-AS1	rs199347	3e-10	0.95	Spleen
ENSG00000230658.1	KLHL7-AS1	rs199347	5.3e-10	0.9	Pituitary
ENSG00000230658.1	KLHL7-AS1	rs199347	1.1e-09	1	Uterus
ENSG00000230658.1	KLHL7-AS1	rs199347	8.6e-09	0.75	Small Intestine - Terminal Ileum
ENSG00000230658.1	KLHL7-AS1	rs199347	1.1e-08	0.75	Brain - Cerebellum
ENSG00000230658.1	KLHL7-AS1	rs199347	1.7e-08	0.85	Prostate
ENSG00000230658.1	KLHL7-AS1	rs199347	2.9e-08	0.73	Brain - Caudate (basal ganglia)
ENSG00000230658.1	KLHL7-AS1	rs199347	5.1e-08	0.69	Brain - Frontal Cortex (BA9)
ENSG00000230658.1	KLHL7-AS1	rs199347	7.1e-08	0.77	Brain - Putamen (basal ganglia)
ENSG00000230658.1	KLHL7-AS1	rs199347	1.3e-07	0.8	Brain - Hypothalamus
ENSG00000230658.1	KLHL7-AS1	rs199347	2.8e-07	0.69	Brain - Cerebellar Hemisphere
ENSG00000230658.1	KLHL7-AS1	rs199347	2.9e-07	0.76	Brain - Nucleus accumbens (basal ganglia)
ENSG00000230658.1	KLHL7-AS1	rs199347	3.3e-07	0.68	Ovary
ENSG00000230658.1	KLHL7-AS1	rs199347	1.1e-06	0.8	Brain - Anterior cingulate cortex (BA24)
ENSG00000230658.1	KLHL7-AS1	rs199347	1.1e-06	0.71	Vagina
ENSG00000230658.1	KLHL7-AS1	rs199347	1.5e-06	0.77	Brain - Hippocampus
ENSG00000136243.12	NUPL2	rs199347	1.2e-19	-0.5	Adipose - Subcutaneous
ENSG00000136243.12	NUPL2	rs199347	1.7e-10	-0.37	Adipose - Visceral (Omentum)
ENSG00000136243.12	NUPL2	rs199347	2.6e-09	-0.52	Adrenal Gland
ENSG00000136243.12	NUPL2	rs199347	2e-07	-0.35	Artery - Aorta
ENSG00000136243.12	NUPL2	rs199347	3.2e-06	-0.27	Artery - Tibial
ENSG00000136243.12	NUPL2	rs199347	8.3e-13	-0.62	Brain - Cerebellar Hemisphere
ENSG00000136243.12	NUPL2	rs199347	1.1e-13	-0.64	Brain - Cerebellum
ENSG00000136243.12	NUPL2	rs199347	4.9e-08	-0.57	Brain - Cortex
ENSG00000136243.12	NUPL2	rs199347	3.9e-06	-0.47	Brain - Nucleus accumbens (basal ganglia)
ENSG00000136243.12	NUPL2	rs199347	1.5e-08	-0.39	Breast - Mammary Tissue
ENSG00000136243.12	NUPL2	rs199347	2.4e-08	-0.28	Cells - Transformed fibroblasts
ENSG00000136243.12	NUPL2	rs199347	3.5e-10	-0.46	Colon - Transverse
ENSG00000136243.12	NUPL2	rs199347	4.4e-08	-0.4	Esophagus - Gastroesophageal Junction
ENSG00000136243.12	NUPL2	rs199347	7.3e-07	-0.28	Esophagus - Muscularis
ENSG00000136243.12	NUPL2	rs199347	2.7e-13	-0.6	Heart - Atrial Appendage
ENSG00000136243.12	NUPL2	rs199347	1.2e-17	-0.7	Heart - Left Ventricle
ENSG00000136243.12	NUPL2	rs199347	1.1e-10	-0.27	Lung
ENSG00000136243.12	NUPL2	rs199347	4.2e-11	-0.38	Muscle - Skeletal
ENSG00000136243.12	NUPL2	rs199347	4.3e-17	-0.51	Nerve - Tibial
ENSG00000136243.12	NUPL2	rs199347	1.8e-06	-0.28	Skin - Not Sun Exposed (Suprapubic)
ENSG00000136243.12	NUPL2	rs199347	2.3e-06	-0.24	Skin - Sun Exposed (Lower leg)
ENSG00000136243.12	NUPL2	rs199347	2.4e-07	-0.53	Spleen
ENSG00000136243.12	NUPL2	rs199347	7.4e-08	-0.28	Thyroid
ENSG00000136243.12	NUPL2	rs199347	4.9e-06	-0.16	Whole Blood

## Sheet: Braineac_rs199347
geneSymbol	marker	rsid	exprID	chr	start	stop	aveALL	CRBL	FCTX	HIPP	MEDU	OCTX	PUTM	SNIG	TCTX	THAL	WHMT
GPNMB	chr7:23293746	rs199347	t2992814	chr7	23286326	23333832	8e-13	2.6e-06	3.7e-11	5.2e-07	0.2	3.3e-09	3.5e-08	0.49	4.1e-11	0.0025	0.014
KLHL7	chr7:23293746	rs199347	t2992695	chr7	23145402	23215036	0.61	0.92	0.084	0.75	0.53	0.31	0.34	0.57	0.6	0.86	0.34
NUPL2	chr7:23293746	rs199347	t2992766	chr7	23221477	23240620	0.017	0.016	0.74	0.13	0.51	0.63	0.099	0.19	0.15	0.11	0.32
