# Supplementary material for: Increased brain expression of GPNMB is associated with genome wide significant risk for Parkinson’s disease on chromosome 7p15.3
Source: Neurogenetics. 2017 Apr 8;18(3):121–33. doi: 10.1007/s10048-017-0514-8 (PMC5522530; doi:10.1007/s10048-017-0514-8)
Supplement: Supplementary file 5 — (excel sheet attached), this table shows all identified CAGEseq cis eQTLs for GPNMB and NUPL2 transcripts including the PD risk SNP rs199347 and other SNPs in the same region (LD). CAGEseq FDR threshold is 1%. Information about the variants rs number, chromosome number, p-values, FDR and eQTLs statistic are provided in the table. (XLSX 105 kb) [file 10048_2017_514_MOESM4_ESM.xlsx]

## Sheet: annotation 
column header	explanation
variant	variant ID, rs number
CAGE-cluster_ID	GENE name plus TSS number numered highest expressed TSS as 1 second highest TSS2 etc.
CHR_cage-cluster	chromosome number
BP1	start BP
BP2	end BP
strand	+ or - strand
statistic	region of the gene where it maps
pvalue	P-value uncorrected
FDR	FDR value (1%)
beta	eQTL statistic
region	region of the gene where it maps
GENE	GENE symbol
coding_potential	coding or non coding
transcript_type	more specific coding and non coding terms
CHR_snp	chromosome number of variant
BP_snp	base pair position variant
distance	distance between variant and CAGE-cluster
platform	origin of variant

## Sheet: Blauwendraat_CAGEseq
variant	CAGE-cluster_ID	CHR_cage-cluster	BP1	BP2	strand	statistic	pvalue	FDR	beta	region	GENE	coding_potential	transcript_type	CHR_snp	BP_snp	distance	platform
rs199355	GPNMB_tss1	chr7	23286188	23286523	+	-8.3899	2.16439715162542e-13	9.26796e-10	-0.532095	TSS,S	GPNMB	coding	protein_coding	chr7	23296533	10141	EXOME_IMPUTED
rs6461703	GPNMB_tss1	chr7	23286188	23286523	+	-7.82728	3.80275057666738e-12	1.35322e-08	-0.508502	TSS,S	GPNMB	coding	protein_coding	chr7	23264284	-22108	IMPUTED
rs1624451	GPNMB_tss1	chr7	23286188	23286523	+	-7.82728	3.80275057666738e-12	1.35322e-08	-0.508502	TSS,S	GPNMB	coding	protein_coding	chr7	23262435	-23957	IMPUTED
rs199357	GPNMB_tss1	chr7	23286188	23286523	+	-7.75157	5.57324581210069e-12	1.93379e-08	-0.506951	TSS,S	GPNMB	coding	protein_coding	chr7	23288309	1917	IMPUTED
rs199348	GPNMB_tss1	chr7	23286188	23286523	+	-7.75157	5.57324581210069e-12	1.93379e-08	-0.506951	TSS,S	GPNMB	coding	protein_coding	chr7	23293098	6706	IMPUTED
rs1728292	GPNMB_tss1	chr7	23286188	23286523	+	-7.60117	1.18758123462536e-11	3.77798e-08	-0.496546	TSS,S	GPNMB	coding	protein_coding	chr7	23263474	-22918	IMPUTED
rs1637192	GPNMB_tss1	chr7	23286188	23286523	+	-7.56191	1.44591556846207e-11	4.53021e-08	-0.49318	TSS,S	GPNMB	coding	protein_coding	chr7	23260514	-25878	CHIP
rs1637193	GPNMB_tss1	chr7	23286188	23286523	+	-7.56191	1.44591556846207e-11	4.53021e-08	-0.49318	TSS,S	GPNMB	coding	protein_coding	chr7	23260251	-26141	CHIP
rs858239	GPNMB_tss1	chr7	23286188	23286523	+	-7.54183	1.598905503386e-11	4.97362e-08	-0.491622	TSS,S	GPNMB	coding	protein_coding	chr7	23286315	-77	IMPUTED
rs858240	GPNMB_tss1	chr7	23286188	23286523	+	-7.54183	1.598905503386e-11	4.97362e-08	-0.491622	TSS,S	GPNMB	coding	protein_coding	chr7	23284237	-2155	IMPUTED
rs199347	GPNMB_tss1	chr7	23286188	23286523	+	-7.54183	1.598905503386e-11	4.97362e-08	-0.491622	TSS,S	GPNMB	coding	protein_coding	chr7	23293746	7354	IMPUTED
rs858275	GPNMB_tss1	chr7	23286188	23286523	+	-7.54183	1.598905503386e-11	4.97362e-08	-0.491622	TSS,S	GPNMB	coding	protein_coding	chr7	23294144	7752	IMPUTED
rs858271	GPNMB_tss1	chr7	23286188	23286523	+	-7.54183	1.598905503386e-11	4.97362e-08	-0.491622	TSS,S	GPNMB	coding	protein_coding	chr7	23278283	-8109	IMPUTED
rs858274	GPNMB_tss1	chr7	23286188	23286523	+	-7.54183	1.598905503386e-11	4.97362e-08	-0.491622	TSS,S	GPNMB	coding	protein_coding	chr7	23294668	8276	IMPUTED
rs858273	GPNMB_tss1	chr7	23286188	23286523	+	-7.54183	1.598905503386e-11	4.97362e-08	-0.491622	TSS,S	GPNMB	coding	protein_coding	chr7	23294900	8508	IMPUTED
rs858272	GPNMB_tss1	chr7	23286188	23286523	+	-7.54183	1.598905503386e-11	4.97362e-08	-0.491622	TSS,S	GPNMB	coding	protein_coding	chr7	23276785	-9607	IMPUTED
rs199351	GPNMB_tss1	chr7	23286188	23286523	+	-7.54183	1.598905503386e-11	4.97362e-08	-0.491622	TSS,S	GPNMB	coding	protein_coding	chr7	23300049	13657	IMPUTED
rs1728313	GPNMB_tss1	chr7	23286188	23286523	+	-7.54183	1.598905503386e-11	4.97362e-08	-0.491622	TSS,S	GPNMB	coding	protein_coding	chr7	23271031	-15361	IMPUTED
rs1881200	GPNMB_tss1	chr7	23286188	23286523	+	-7.32932	4.61357458941544e-11	1.30749e-07	-0.473196	TSS,S	GPNMB	coding	protein_coding	chr7	23201637	-84755	IMPUTED
rs1881201	GPNMB_tss1	chr7	23286188	23286523	+	-7.32932	4.61357458941544e-11	1.30749e-07	-0.473196	TSS,S	GPNMB	coding	protein_coding	chr7	23194013	-92379	IMPUTED
rs858289	GPNMB_tss1	chr7	23286188	23286523	+	-7.28968	5.61640502165863e-11	1.56797e-07	-0.468365	TSS,S	GPNMB	coding	protein_coding	chr7	23248158	-38234	IMPUTED
rs858290	GPNMB_tss1	chr7	23286188	23286523	+	-7.28968	5.61640502165863e-11	1.56797e-07	-0.468365	TSS,S	GPNMB	coding	protein_coding	chr7	23248036	-38356	IMPUTED
rs1637190	GPNMB_tss1	chr7	23286188	23286523	+	-7.28405	5.7752614538307e-11	1.60704e-07	-0.476167	TSS,S	GPNMB	coding	protein_coding	chr7	23269065	-17327	IMPUTED
rs5014167	NUPL2_tss2	chr7	23221321	23221613	-	7.25742	6.58963951327695e-11	1.78448e-07	0.566415	TSS,AS	NUPL2	coding	protein_coding	chr7	23242303	20731	IMPUTED
rs156429	GPNMB_tss1	chr7	23286188	23286523	+	-7.25068	6.81322862099364e-11	1.83959e-07	-0.475101	TSS,S	GPNMB	coding	protein_coding	chr7	23306020	19628	IMPUTED
rs156425	GPNMB_tss1	chr7	23286188	23286523	+	-7.25068	6.81322862099364e-11	1.83959e-07	-0.475101	TSS,S	GPNMB	coding	protein_coding	chr7	23309119	22727	CHIP
rs156421	GPNMB_tss1	chr7	23286188	23286523	+	-7.25068	6.81322862099364e-11	1.83959e-07	-0.475101	TSS,S	GPNMB	coding	protein_coding	chr7	23312487	26095	IMPUTED
rs156407	GPNMB_tss1	chr7	23286188	23286523	+	-7.25068	6.81322862099364e-11	1.83959e-07	-0.475101	TSS,S	GPNMB	coding	protein_coding	chr7	23315639	29247	IMPUTED
rs166663	GPNMB_tss1	chr7	23286188	23286523	+	-7.25068	6.81322862099364e-11	1.83959e-07	-0.475101	TSS,S	GPNMB	coding	protein_coding	chr7	23316742	30350	IMPUTED
rs858279	GPNMB_tss1	chr7	23286188	23286523	+	-7.24645	6.95759277890657e-11	1.87646e-07	-0.48407	TSS,S	GPNMB	coding	protein_coding	chr7	23251005	-35387	IMPUTED
rs1006709	GPNMB_tss1	chr7	23286188	23286523	+	-7.19816	8.83337562478694e-11	2.33242e-07	-0.461758	TSS,S	GPNMB	coding	protein_coding	chr7	23140099	-146293	CHIP
rs1637221	NUPL2_tss1	chr7	23221366	23222046	+	-7.17766	9.77422948343292e-11	2.55837e-07	-0.122785	TSS,S	NUPL2	coding	protein_coding	chr7	23232659	10994	IMPUTED
rs858306	NUPL2_tss1	chr7	23221366	23222046	+	-7.17766	9.77422948343292e-11	2.55837e-07	-0.122785	TSS,S	NUPL2	coding	protein_coding	chr7	23242754	21089	IMPUTED
rs858305	NUPL2_tss1	chr7	23221366	23222046	+	-7.17766	9.77422948343292e-11	2.55837e-07	-0.122785	TSS,S	NUPL2	coding	protein_coding	chr7	23242830	21165	IMPUTED
rs858300	NUPL2_tss1	chr7	23221366	23222046	+	-7.17766	9.77422948343292e-11	2.55837e-07	-0.122785	TSS,S	NUPL2	coding	protein_coding	chr7	23244631	22966	IMPUTED
rs858295	NUPL2_tss1	chr7	23221366	23222046	+	-7.17766	9.77422948343292e-11	2.55837e-07	-0.122785	TSS,S	NUPL2	coding	protein_coding	chr7	23245569	23904	IMPUTED
rs7808488	GPNMB_tss1	chr7	23286188	23286523	+	-7.12133	1.29015608483061e-10	3.28663e-07	-0.457421	TSS,S	GPNMB	coding	protein_coding	chr7	23221870	-64522	IMPUTED
rs955187	GPNMB_tss1	chr7	23286188	23286523	+	-7.09692	1.45474238164026e-10	3.66605e-07	-0.460944	TSS,S	GPNMB	coding	protein_coding	chr7	23194605	-91787	CHIP
rs466225	GPNMB_tss1	chr7	23286188	23286523	+	-7.00484	2.28543499483083e-10	5.55942e-07	-0.466326	TSS,S	GPNMB	coding	protein_coding	chr7	23332403	46011	CHIP
rs10950940	GPNMB_tss1	chr7	23286188	23286523	+	-6.99167	2.43756736069329e-10	5.90249e-07	-0.450995	TSS,S	GPNMB	coding	protein_coding	chr7	23196816	-89576	IMPUTED
rs6955115	NUPL2_tss1	chr7	23221366	23222046	+	-6.98637	2.50162322635387e-10	6.03856e-07	-0.124464	TSS,S	NUPL2	coding	protein_coding	chr7	23227144	5479	CHIP
rs6955568	NUPL2_tss1	chr7	23221366	23222046	+	-6.98637	2.50162322635387e-10	6.03856e-07	-0.124464	TSS,S	NUPL2	coding	protein_coding	chr7	23227335	5670	IMPUTED
rs10279691	NUPL2_tss1	chr7	23221366	23222046	+	-6.98637	2.50162322635387e-10	6.03856e-07	-0.124464	TSS,S	NUPL2	coding	protein_coding	chr7	23228387	6722	IMPUTED
rs6942981	NUPL2_tss1	chr7	23221366	23222046	+	-6.98637	2.50162322635387e-10	6.03856e-07	-0.124464	TSS,S	NUPL2	coding	protein_coding	chr7	23231548	9883	IMPUTED
rs6943926	NUPL2_tss1	chr7	23221366	23222046	+	-6.98637	2.50162322635387e-10	6.03856e-07	-0.124464	TSS,S	NUPL2	coding	protein_coding	chr7	23231982	10317	IMPUTED
rs6969563	NUPL2_tss1	chr7	23221366	23222046	+	-6.98637	2.50162322635387e-10	6.03856e-07	-0.124464	TSS,S	NUPL2	coding	protein_coding	chr7	23233219	11554	IMPUTED
rs6968810	NUPL2_tss1	chr7	23221366	23222046	+	-6.98637	2.50162322635387e-10	6.03856e-07	-0.124464	TSS,S	NUPL2	coding	protein_coding	chr7	23241791	20126	IMPUTED
rs858295	GPNMB_tss1	chr7	23286188	23286523	+	-6.8659	4.50142458403386e-10	1.03192e-06	-0.441356	TSS,S	GPNMB	coding	protein_coding	chr7	23245569	-40823	IMPUTED
rs858300	GPNMB_tss1	chr7	23286188	23286523	+	-6.8659	4.50142458403386e-10	1.03192e-06	-0.441356	TSS,S	GPNMB	coding	protein_coding	chr7	23244631	-41761	IMPUTED
rs858305	GPNMB_tss1	chr7	23286188	23286523	+	-6.8659	4.50142458403386e-10	1.03192e-06	-0.441356	TSS,S	GPNMB	coding	protein_coding	chr7	23242830	-43562	IMPUTED
rs858306	GPNMB_tss1	chr7	23286188	23286523	+	-6.8659	4.50142458403386e-10	1.03192e-06	-0.441356	TSS,S	GPNMB	coding	protein_coding	chr7	23242754	-43638	IMPUTED
rs1637221	GPNMB_tss1	chr7	23286188	23286523	+	-6.8659	4.50142458403386e-10	1.03192e-06	-0.441356	TSS,S	GPNMB	coding	protein_coding	chr7	23232659	-53733	IMPUTED
rs7808488	NUPL2_tss1	chr7	23221366	23222046	+	-6.86282	4.56937428236208e-10	1.04578e-06	-0.12035	TSS,S	NUPL2	coding	protein_coding	chr7	23221870	205	IMPUTED
rs1618339	GPNMB_tss1	chr7	23286188	23286523	+	-6.85133	4.83173675692218e-10	1.09984e-06	-0.445597	TSS,S	GPNMB	coding	protein_coding	chr7	23229774	-56618	IMPUTED
rs3807452	GPNMB_tss1	chr7	23286188	23286523	+	-6.83649	5.19278947239476e-10	1.17319e-06	-0.443114	TSS,S	GPNMB	coding	protein_coding	chr7	23162081	-124311	IMPUTED
rs6967526	GPNMB_tss1	chr7	23286188	23286523	+	-6.83649	5.19278947239476e-10	1.17319e-06	-0.443114	TSS,S	GPNMB	coding	protein_coding	chr7	23159241	-127151	IMPUTED
rs6461688	GPNMB_tss1	chr7	23286188	23286523	+	-6.83649	5.19278947239476e-10	1.17319e-06	-0.443114	TSS,S	GPNMB	coding	protein_coding	chr7	23116615	-169777	IMPUTED
rs6461687	GPNMB_tss1	chr7	23286188	23286523	+	-6.83649	5.19278947239476e-10	1.17319e-06	-0.443114	TSS,S	GPNMB	coding	protein_coding	chr7	23116580	-169812	IMPUTED
rs1990365	GPNMB_tss1	chr7	23286188	23286523	+	-6.83649	5.19278947239476e-10	1.17319e-06	-0.443114	TSS,S	GPNMB	coding	protein_coding	chr7	23115966	-170426	CHIP
rs1728320	GPNMB_tss1	chr7	23286188	23286523	+	-6.80947	5.91995030274395e-10	1.32422e-06	-0.461511	TSS,S	GPNMB	coding	protein_coding	chr7	23319789	33397	IMPUTED
rs4282457	GPNMB_tss1	chr7	23286188	23286523	+	-6.80947	5.91995030274395e-10	1.32422e-06	-0.461511	TSS,S	GPNMB	coding	protein_coding	chr7	23322416	36024	IMPUTED
rs12700417	NUPL2_tss2	chr7	23221321	23221613	-	6.80057	6.1807671750368e-10	1.37768e-06	0.502642	TSS,AS	NUPL2	coding	protein_coding	chr7	23195207	-26365	IMPUTED
rs10262243	GPNMB_tss1	chr7	23286188	23286523	+	-6.79913	6.22406810980278e-10	1.38686e-06	-0.466414	TSS,S	GPNMB	coding	protein_coding	chr7	23290987	4595	IMPUTED
rs1881203	GPNMB_tss1	chr7	23286188	23286523	+	-6.79913	6.22406810980278e-10	1.38686e-06	-0.466414	TSS,S	GPNMB	coding	protein_coding	chr7	23292808	6416	CHIP
rs28458177	GPNMB_tss1	chr7	23286188	23286523	+	-6.79913	6.22406810980278e-10	1.38686e-06	-0.466414	TSS,S	GPNMB	coding	protein_coding	chr7	23294872	8480	IMPUTED
rs10085838	GPNMB_tss1	chr7	23286188	23286523	+	-6.79913	6.22406810980278e-10	1.38686e-06	-0.466414	TSS,S	GPNMB	coding	protein_coding	chr7	23298415	12023	IMPUTED
rs12539467	NUPL2_tss1	chr7	23221366	23222046	+	-6.78495	6.66668642273156e-10	1.47955e-06	-0.118336	TSS,S	NUPL2	coding	protein_coding	chr7	23115859	-105806	IMPUTED
rs28706766	GPNMB_tss1	chr7	23286188	23286523	+	-6.78368	6.70785842517971e-10	1.48668e-06	-0.446085	TSS,S	GPNMB	coding	protein_coding	chr7	23169834	-116558	IMPUTED
rs858260	NUPL2_tss1	chr7	23221366	23222046	+	-6.78105	6.79350601745392e-10	1.50369e-06	-0.121382	TSS,S	NUPL2	coding	protein_coding	chr7	23212934	-8731	IMPUTED
rs6964665	NUPL2_tss1	chr7	23221366	23222046	+	-6.78105	6.79350601745392e-10	1.50369e-06	-0.121382	TSS,S	NUPL2	coding	protein_coding	chr7	23211352	-10313	IMPUTED
rs2141307	NUPL2_tss1	chr7	23221366	23222046	+	-6.78105	6.79350601745392e-10	1.50369e-06	-0.121382	TSS,S	NUPL2	coding	protein_coding	chr7	23191424	-30241	IMPUTED
rs10224327	GPNMB_tss1	chr7	23286188	23286523	+	-6.78043	6.81407330526391e-10	1.508e-06	-0.44394	TSS,S	GPNMB	coding	protein_coding	chr7	23161820	-124572	IMPUTED
rs7805206	GPNMB_tss1	chr7	23286188	23286523	+	-6.78043	6.81407330526391e-10	1.508e-06	-0.44394	TSS,S	GPNMB	coding	protein_coding	chr7	23160210	-126182	IMPUTED
rs73272053	GPNMB_tss1	chr7	23286188	23286523	+	-6.78043	6.81407330526391e-10	1.508e-06	-0.44394	TSS,S	GPNMB	coding	protein_coding	chr7	23155525	-130867	IMPUTED
rs2068459	GPNMB_tss1	chr7	23286188	23286523	+	-6.78043	6.81407330526391e-10	1.508e-06	-0.44394	TSS,S	GPNMB	coding	protein_coding	chr7	23154313	-132079	IMPUTED
rs764534	GPNMB_tss1	chr7	23286188	23286523	+	-6.78043	6.81407330526391e-10	1.508e-06	-0.44394	TSS,S	GPNMB	coding	protein_coding	chr7	23153935	-132457	CHIP
rs12539331	GPNMB_tss1	chr7	23286188	23286523	+	-6.78043	6.81407330526391e-10	1.508e-06	-0.44394	TSS,S	GPNMB	coding	protein_coding	chr7	23151330	-135062	IMPUTED
rs10239760	GPNMB_tss1	chr7	23286188	23286523	+	-6.78043	6.81407330526391e-10	1.508e-06	-0.44394	TSS,S	GPNMB	coding	protein_coding	chr7	23149950	-136442	CHIP
rs858290	NUPL2_tss1	chr7	23221366	23222046	+	-6.75595	7.67072257688474e-10	1.67344e-06	-0.119985	TSS,S	NUPL2	coding	protein_coding	chr7	23248036	26371	IMPUTED
rs858289	NUPL2_tss1	chr7	23221366	23222046	+	-6.75595	7.67072257688474e-10	1.67344e-06	-0.119985	TSS,S	NUPL2	coding	protein_coding	chr7	23248158	26493	IMPUTED
rs1618339	NUPL2_tss1	chr7	23221366	23222046	+	-6.71456	9.36768895693448e-10	2.01002e-06	-0.118569	TSS,S	NUPL2	coding	protein_coding	chr7	23229774	8109	IMPUTED
rs7794684	GPNMB_tss1	chr7	23286188	23286523	+	-6.70327	9.89158161829238e-10	2.11182e-06	-0.466256	TSS,S	GPNMB	coding	protein_coding	chr7	23310805	24413	IMPUTED
rs2268747	GPNMB_tss1	chr7	23286188	23286523	+	-6.70327	9.89158161829238e-10	2.11182e-06	-0.466256	TSS,S	GPNMB	coding	protein_coding	chr7	23313462	27070	IMPUTED
rs10224388	GPNMB_tss1	chr7	23286188	23286523	+	-6.70327	9.89158161829238e-10	2.11182e-06	-0.466256	TSS,S	GPNMB	coding	protein_coding	chr7	23316440	30048	IMPUTED
rs2268745	GPNMB_tss1	chr7	23286188	23286523	+	-6.70327	9.89158161829238e-10	2.11182e-06	-0.466256	TSS,S	GPNMB	coding	protein_coding	chr7	23317600	31208	IMPUTED
rs6953996	GPNMB_tss1	chr7	23286188	23286523	+	-6.70229	9.93839476858077e-10	2.12149e-06	-0.440523	TSS,S	GPNMB	coding	protein_coding	chr7	23175946	-110446	IMPUTED
rs10250602	GPNMB_tss1	chr7	23286188	23286523	+	-6.69207	1.04401768790019e-09	2.21973e-06	-0.463274	TSS,S	GPNMB	coding	protein_coding	chr7	23303701	17309	IMPUTED
rs1881200	NUPL2_tss1	chr7	23221366	23222046	+	-6.68094	1.10148674534962e-09	2.3284e-06	-0.11984	TSS,S	NUPL2	coding	protein_coding	chr7	23201637	-20028	IMPUTED
rs1881201	NUPL2_tss1	chr7	23221366	23222046	+	-6.68094	1.10148674534962e-09	2.3284e-06	-0.11984	TSS,S	NUPL2	coding	protein_coding	chr7	23194013	-27652	IMPUTED
rs10242104	NUPL2_tss1	chr7	23221366	23222046	+	-6.67622	1.12679033024365e-09	2.37807e-06	-0.122041	TSS,S	NUPL2	coding	protein_coding	chr7	23220450	-1215	IMPUTED
rs10254544	NUPL2_tss1	chr7	23221366	23222046	+	-6.67622	1.12679033024365e-09	2.37807e-06	-0.122041	TSS,S	NUPL2	coding	protein_coding	chr7	23220235	-1430	CHIP
rs2286272	NUPL2_tss1	chr7	23221366	23222046	+	-6.67622	1.12679033024365e-09	2.37807e-06	-0.122041	TSS,S	NUPL2	coding	protein_coding	chr7	23224367	2702	IMPUTED
rs6461695	NUPL2_tss1	chr7	23221366	23222046	+	-6.67622	1.12679033024365e-09	2.37807e-06	-0.122041	TSS,S	NUPL2	coding	protein_coding	chr7	23197784	-23881	IMPUTED
rs2103281	NUPL2_tss1	chr7	23221366	23222046	+	-6.67622	1.12679033024365e-09	2.37807e-06	-0.122041	TSS,S	NUPL2	coding	protein_coding	chr7	23194231	-27434	IMPUTED
rs2390754	NUPL2_tss1	chr7	23221366	23222046	+	-6.67622	1.12679033024365e-09	2.37807e-06	-0.122041	TSS,S	NUPL2	coding	protein_coding	chr7	23190494	-31171	IMPUTED
rs7805085	NUPL2_tss1	chr7	23221366	23222046	+	-6.67622	1.12679033024365e-09	2.37807e-06	-0.122041	TSS,S	NUPL2	coding	protein_coding	chr7	23190243	-31422	IMPUTED
rs7805071	NUPL2_tss1	chr7	23221366	23222046	+	-6.67622	1.12679033024365e-09	2.37807e-06	-0.122041	TSS,S	NUPL2	coding	protein_coding	chr7	23190212	-31453	IMPUTED
rs6461694	NUPL2_tss1	chr7	23221366	23222046	+	-6.67622	1.12679033024365e-09	2.37807e-06	-0.122041	TSS,S	NUPL2	coding	protein_coding	chr7	23187779	-33886	IMPUTED
rs10247268	NUPL2_tss1	chr7	23221366	23222046	+	-6.67622	1.12679033024365e-09	2.37807e-06	-0.122041	TSS,S	NUPL2	coding	protein_coding	chr7	23187179	-34486	IMPUTED
rs6461702	NUPL2_tss1	chr7	23221366	23222046	+	-6.61323	1.5250201660986e-09	3.12717e-06	-0.122833	TSS,S	NUPL2	coding	protein_coding	chr7	23249273	27608	IMPUTED
rs433395	GPNMB_tss1	chr7	23286188	23286523	+	-6.60486	1.58743277990806e-09	3.24696e-06	-0.430112	TSS,S	GPNMB	coding	protein_coding	chr7	23401955	115563	CHIP
rs10241208	GPNMB_tss1	chr7	23286188	23286523	+	-6.56628	1.90951449861378e-09	3.85063e-06	-0.426394	TSS,S	GPNMB	coding	protein_coding	chr7	23144914	-141478	IMPUTED
rs10488077	GPNMB_tss1	chr7	23286188	23286523	+	-6.56628	1.90951449861378e-09	3.85063e-06	-0.426394	TSS,S	GPNMB	coding	protein_coding	chr7	23144182	-142210	IMPUTED
rs10233039	GPNMB_tss1	chr7	23286188	23286523	+	-6.56628	1.90951449861378e-09	3.85063e-06	-0.426394	TSS,S	GPNMB	coding	protein_coding	chr7	23143113	-143279	IMPUTED
rs4628176	GPNMB_tss1	chr7	23286188	23286523	+	-6.56628	1.90951449861378e-09	3.85063e-06	-0.426394	TSS,S	GPNMB	coding	protein_coding	chr7	23142566	-143826	IMPUTED
rs10235786	GPNMB_tss1	chr7	23286188	23286523	+	-6.56628	1.90951449861378e-09	3.85063e-06	-0.426394	TSS,S	GPNMB	coding	protein_coding	chr7	23139940	-146452	CHIP
rs6461691	GPNMB_tss1	chr7	23286188	23286523	+	-6.56628	1.90951449861378e-09	3.85063e-06	-0.426394	TSS,S	GPNMB	coding	protein_coding	chr7	23139345	-147047	IMPUTED
rs10266123	GPNMB_tss1	chr7	23286188	23286523	+	-6.56628	1.90951449861378e-09	3.85063e-06	-0.426394	TSS,S	GPNMB	coding	protein_coding	chr7	23136487	-149905	IMPUTED
rs6461685	GPNMB_tss1	chr7	23286188	23286523	+	-6.56628	1.90951449861378e-09	3.85063e-06	-0.426394	TSS,S	GPNMB	coding	protein_coding	chr7	23113503	-172889	IMPUTED
rs6975852	NUPL2_tss1	chr7	23221366	23222046	+	-6.53421	2.22573475784843e-09	4.43637e-06	-0.119238	TSS,S	NUPL2	coding	protein_coding	chr7	23186654	-35011	IMPUTED
rs4377861	NUPL2_tss1	chr7	23221366	23222046	+	-6.53421	2.22573475784843e-09	4.43637e-06	-0.119238	TSS,S	NUPL2	coding	protein_coding	chr7	23185969	-35696	IMPUTED
rs4559148	NUPL2_tss1	chr7	23221366	23222046	+	-6.53421	2.22573475784843e-09	4.43637e-06	-0.119238	TSS,S	NUPL2	coding	protein_coding	chr7	23185967	-35698	IMPUTED
rs6948469	GPNMB_tss1	chr7	23286188	23286523	+	-6.52847	2.2875170336257e-09	4.54015e-06	-0.428374	TSS,S	GPNMB	coding	protein_coding	chr7	23174766	-111626	IMPUTED
rs13438452	GPNMB_tss1	chr7	23286188	23286523	+	-6.52847	2.2875170336257e-09	4.54015e-06	-0.428374	TSS,S	GPNMB	coding	protein_coding	chr7	23174182	-112210	IMPUTED
rs6953020	GPNMB_tss1	chr7	23286188	23286523	+	-6.52847	2.2875170336257e-09	4.54015e-06	-0.428374	TSS,S	GPNMB	coding	protein_coding	chr7	23172132	-114260	IMPUTED
rs4140959	GPNMB_tss1	chr7	23286188	23286523	+	-6.52847	2.2875170336257e-09	4.54015e-06	-0.428374	TSS,S	GPNMB	coding	protein_coding	chr7	23170776	-115616	IMPUTED
rs3735228	GPNMB_tss1	chr7	23286188	23286523	+	-6.52847	2.2875170336257e-09	4.54015e-06	-0.428374	TSS,S	GPNMB	coding	protein_coding	chr7	23170427	-115965	IMPUTED
rs10278776	GPNMB_tss1	chr7	23286188	23286523	+	-6.52847	2.2875170336257e-09	4.54015e-06	-0.428374	TSS,S	GPNMB	coding	protein_coding	chr7	23169759	-116633	IMPUTED
rs4624924	GPNMB_tss1	chr7	23286188	23286523	+	-6.52847	2.2875170336257e-09	4.54015e-06	-0.428374	TSS,S	GPNMB	coding	protein_coding	chr7	23168843	-117549	IMPUTED
rs4599714	GPNMB_tss1	chr7	23286188	23286523	+	-6.52847	2.2875170336257e-09	4.54015e-06	-0.428374	TSS,S	GPNMB	coding	protein_coding	chr7	23168801	-117591	IMPUTED
rs4440529	GPNMB_tss1	chr7	23286188	23286523	+	-6.52847	2.2875170336257e-09	4.54015e-06	-0.428374	TSS,S	GPNMB	coding	protein_coding	chr7	23168751	-117641	IMPUTED
rs6969733	GPNMB_tss1	chr7	23286188	23286523	+	-6.52847	2.2875170336257e-09	4.54015e-06	-0.428374	TSS,S	GPNMB	coding	protein_coding	chr7	23168377	-118015	IMPUTED
rs1981665	GPNMB_tss1	chr7	23286188	23286523	+	-6.52847	2.2875170336257e-09	4.54015e-06	-0.428374	TSS,S	GPNMB	coding	protein_coding	chr7	23167969	-118423	IMPUTED
rs6968242	GPNMB_tss1	chr7	23286188	23286523	+	-6.52847	2.2875170336257e-09	4.54015e-06	-0.428374	TSS,S	GPNMB	coding	protein_coding	chr7	23167411	-118981	IMPUTED
rs929508	GPNMB_tss1	chr7	23286188	23286523	+	-6.52847	2.2875170336257e-09	4.54015e-06	-0.428374	TSS,S	GPNMB	coding	protein_coding	chr7	23166709	-119683	IMPUTED
rs929507	GPNMB_tss1	chr7	23286188	23286523	+	-6.52847	2.2875170336257e-09	4.54015e-06	-0.428374	TSS,S	GPNMB	coding	protein_coding	chr7	23166664	-119728	IMPUTED
rs6966776	GPNMB_tss1	chr7	23286188	23286523	+	-6.52847	2.2875170336257e-09	4.54015e-06	-0.428374	TSS,S	GPNMB	coding	protein_coding	chr7	23166008	-120384	IMPUTED
rs15775	GPNMB_tss1	chr7	23286188	23286523	+	-6.52847	2.2875170336257e-09	4.54015e-06	-0.428374	TSS,S	GPNMB	coding	protein_coding	chr7	23164701	-121691	CHIP_EXOME
rs11982002	GPNMB_tss1	chr7	23286188	23286523	+	-6.52847	2.2875170336257e-09	4.54015e-06	-0.428374	TSS,S	GPNMB	coding	protein_coding	chr7	23163270	-123122	IMPUTED
rs10242166	GPNMB_tss1	chr7	23286188	23286523	+	-6.52847	2.2875170336257e-09	4.54015e-06	-0.428374	TSS,S	GPNMB	coding	protein_coding	chr7	23162799	-123593	IMPUTED
rs10271613	GPNMB_tss1	chr7	23286188	23286523	+	-6.52847	2.2875170336257e-09	4.54015e-06	-0.428374	TSS,S	GPNMB	coding	protein_coding	chr7	23162586	-123806	IMPUTED
rs11980840	GPNMB_tss1	chr7	23286188	23286523	+	-6.52847	2.2875170336257e-09	4.54015e-06	-0.428374	TSS,S	GPNMB	coding	protein_coding	chr7	23161406	-124986	IMPUTED
rs10263110	GPNMB_tss1	chr7	23286188	23286523	+	-6.52847	2.2875170336257e-09	4.54015e-06	-0.428374	TSS,S	GPNMB	coding	protein_coding	chr7	23160551	-125841	IMPUTED
rs10278700	GPNMB_tss1	chr7	23286188	23286523	+	-6.52847	2.2875170336257e-09	4.54015e-06	-0.428374	TSS,S	GPNMB	coding	protein_coding	chr7	23160529	-125863	IMPUTED
rs6461693	GPNMB_tss1	chr7	23286188	23286523	+	-6.52847	2.2875170336257e-09	4.54015e-06	-0.428374	TSS,S	GPNMB	coding	protein_coding	chr7	23160133	-126259	IMPUTED
rs6971673	GPNMB_tss1	chr7	23286188	23286523	+	-6.52847	2.2875170336257e-09	4.54015e-06	-0.428374	TSS,S	GPNMB	coding	protein_coding	chr7	23159523	-126869	IMPUTED
rs10255228	GPNMB_tss1	chr7	23286188	23286523	+	-6.52847	2.2875170336257e-09	4.54015e-06	-0.428374	TSS,S	GPNMB	coding	protein_coding	chr7	23158863	-127529	IMPUTED
rs6962526	GPNMB_tss1	chr7	23286188	23286523	+	-6.52847	2.2875170336257e-09	4.54015e-06	-0.428374	TSS,S	GPNMB	coding	protein_coding	chr7	23158233	-128159	IMPUTED
rs1558313	GPNMB_tss1	chr7	23286188	23286523	+	-6.52847	2.2875170336257e-09	4.54015e-06	-0.428374	TSS,S	GPNMB	coding	protein_coding	chr7	23156079	-130313	CHIP
rs764533	GPNMB_tss1	chr7	23286188	23286523	+	-6.52847	2.2875170336257e-09	4.54015e-06	-0.428374	TSS,S	GPNMB	coding	protein_coding	chr7	23153875	-132517	CHIP
rs11984129	GPNMB_tss1	chr7	23286188	23286523	+	-6.52847	2.2875170336257e-09	4.54015e-06	-0.428374	TSS,S	GPNMB	coding	protein_coding	chr7	23152677	-133715	CHIP
rs73272048	GPNMB_tss1	chr7	23286188	23286523	+	-6.52847	2.2875170336257e-09	4.54015e-06	-0.428374	TSS,S	GPNMB	coding	protein_coding	chr7	23152653	-133739	IMPUTED
rs6980224	GPNMB_tss1	chr7	23286188	23286523	+	-6.52847	2.2875170336257e-09	4.54015e-06	-0.428374	TSS,S	GPNMB	coding	protein_coding	chr7	23149137	-137255	IMPUTED
rs10235467	GPNMB_tss1	chr7	23286188	23286523	+	-6.52847	2.2875170336257e-09	4.54015e-06	-0.428374	TSS,S	GPNMB	coding	protein_coding	chr7	23148808	-137584	IMPUTED
rs1034963	GPNMB_tss1	chr7	23286188	23286523	+	-6.52847	2.2875170336257e-09	4.54015e-06	-0.428374	TSS,S	GPNMB	coding	protein_coding	chr7	23148473	-137919	CHIP
rs987257	GPNMB_tss1	chr7	23286188	23286523	+	-6.52847	2.2875170336257e-09	4.54015e-06	-0.428374	TSS,S	GPNMB	coding	protein_coding	chr7	23147840	-138552	CHIP
rs2072369	GPNMB_tss1	chr7	23286188	23286523	+	-6.52847	2.2875170336257e-09	4.54015e-06	-0.428374	TSS,S	GPNMB	coding	protein_coding	chr7	23146189	-140203	CHIP
rs2072368	GPNMB_tss1	chr7	23286188	23286523	+	-6.52847	2.2875170336257e-09	4.54015e-06	-0.428374	TSS,S	GPNMB	coding	protein_coding	chr7	23146112	-140280	IMPUTED
rs10256524	GPNMB_tss1	chr7	23286188	23286523	+	-6.52847	2.2875170336257e-09	4.54015e-06	-0.428374	TSS,S	GPNMB	coding	protein_coding	chr7	23144947	-141445	IMPUTED
rs13438188	GPNMB_tss1	chr7	23286188	23286523	+	-6.52847	2.2875170336257e-09	4.54015e-06	-0.428374	TSS,S	GPNMB	coding	protein_coding	chr7	23144197	-142195	CHIP
rs13438179	GPNMB_tss1	chr7	23286188	23286523	+	-6.52847	2.2875170336257e-09	4.54015e-06	-0.428374	TSS,S	GPNMB	coding	protein_coding	chr7	23143851	-142541	IMPUTED
rs7456915	GPNMB_tss1	chr7	23286188	23286523	+	-6.52847	2.2875170336257e-09	4.54015e-06	-0.428374	TSS,S	GPNMB	coding	protein_coding	chr7	23143049	-143343	IMPUTED
rs7785842	GPNMB_tss1	chr7	23286188	23286523	+	-6.52847	2.2875170336257e-09	4.54015e-06	-0.428374	TSS,S	GPNMB	coding	protein_coding	chr7	23141706	-144686	IMPUTED
rs1468592	GPNMB_tss1	chr7	23286188	23286523	+	-6.52847	2.2875170336257e-09	4.54015e-06	-0.428374	TSS,S	GPNMB	coding	protein_coding	chr7	23140647	-145745	CHIP
rs6461692	GPNMB_tss1	chr7	23286188	23286523	+	-6.52847	2.2875170336257e-09	4.54015e-06	-0.428374	TSS,S	GPNMB	coding	protein_coding	chr7	23139695	-146697	IMPUTED
rs28646184	GPNMB_tss1	chr7	23286188	23286523	+	-6.52847	2.2875170336257e-09	4.54015e-06	-0.428374	TSS,S	GPNMB	coding	protein_coding	chr7	23139595	-146797	IMPUTED
rs10231555	GPNMB_tss1	chr7	23286188	23286523	+	-6.52847	2.2875170336257e-09	4.54015e-06	-0.428374	TSS,S	GPNMB	coding	protein_coding	chr7	23138911	-147481	IMPUTED
rs7787110	GPNMB_tss1	chr7	23286188	23286523	+	-6.52847	2.2875170336257e-09	4.54015e-06	-0.428374	TSS,S	GPNMB	coding	protein_coding	chr7	23138474	-147918	IMPUTED
rs1115941	GPNMB_tss1	chr7	23286188	23286523	+	-6.52847	2.2875170336257e-09	4.54015e-06	-0.428374	TSS,S	GPNMB	coding	protein_coding	chr7	23137188	-149204	IMPUTED
rs6967419	GPNMB_tss1	chr7	23286188	23286523	+	-6.52847	2.2875170336257e-09	4.54015e-06	-0.428374	TSS,S	GPNMB	coding	protein_coding	chr7	23136310	-150082	IMPUTED
rs6461690	GPNMB_tss1	chr7	23286188	23286523	+	-6.52847	2.2875170336257e-09	4.54015e-06	-0.428374	TSS,S	GPNMB	coding	protein_coding	chr7	23135534	-150858	IMPUTED
rs6961406	GPNMB_tss1	chr7	23286188	23286523	+	-6.52847	2.2875170336257e-09	4.54015e-06	-0.428374	TSS,S	GPNMB	coding	protein_coding	chr7	23134891	-151501	IMPUTED
rs6961131	GPNMB_tss1	chr7	23286188	23286523	+	-6.52847	2.2875170336257e-09	4.54015e-06	-0.428374	TSS,S	GPNMB	coding	protein_coding	chr7	23134790	-151602	IMPUTED
rs6956595	GPNMB_tss1	chr7	23286188	23286523	+	-6.52847	2.2875170336257e-09	4.54015e-06	-0.428374	TSS,S	GPNMB	coding	protein_coding	chr7	23134256	-152136	IMPUTED
rs7788821	GPNMB_tss1	chr7	23286188	23286523	+	-6.52847	2.2875170336257e-09	4.54015e-06	-0.428374	TSS,S	GPNMB	coding	protein_coding	chr7	23133645	-152747	IMPUTED
rs61292332	GPNMB_tss1	chr7	23286188	23286523	+	-6.52847	2.2875170336257e-09	4.54015e-06	-0.428374	TSS,S	GPNMB	coding	protein_coding	chr7	23131862	-154530	IMPUTED
rs28483572	GPNMB_tss1	chr7	23286188	23286523	+	-6.52847	2.2875170336257e-09	4.54015e-06	-0.428374	TSS,S	GPNMB	coding	protein_coding	chr7	23131785	-154607	IMPUTED
rs10237755	GPNMB_tss1	chr7	23286188	23286523	+	-6.52847	2.2875170336257e-09	4.54015e-06	-0.428374	TSS,S	GPNMB	coding	protein_coding	chr7	23131564	-154828	IMPUTED
rs6960001	GPNMB_tss1	chr7	23286188	23286523	+	-6.52847	2.2875170336257e-09	4.54015e-06	-0.428374	TSS,S	GPNMB	coding	protein_coding	chr7	23130876	-155516	IMPUTED
rs6967475	GPNMB_tss1	chr7	23286188	23286523	+	-6.52847	2.2875170336257e-09	4.54015e-06	-0.428374	TSS,S	GPNMB	coding	protein_coding	chr7	23128982	-157410	IMPUTED
rs7799422	GPNMB_tss1	chr7	23286188	23286523	+	-6.52847	2.2875170336257e-09	4.54015e-06	-0.428374	TSS,S	GPNMB	coding	protein_coding	chr7	23128413	-157979	IMPUTED
rs4321896	GPNMB_tss1	chr7	23286188	23286523	+	-6.52847	2.2875170336257e-09	4.54015e-06	-0.428374	TSS,S	GPNMB	coding	protein_coding	chr7	23128056	-158336	IMPUTED
rs4409314	GPNMB_tss1	chr7	23286188	23286523	+	-6.52847	2.2875170336257e-09	4.54015e-06	-0.428374	TSS,S	GPNMB	coding	protein_coding	chr7	23127952	-158440	IMPUTED
rs7341483	GPNMB_tss1	chr7	23286188	23286523	+	-6.52847	2.2875170336257e-09	4.54015e-06	-0.428374	TSS,S	GPNMB	coding	protein_coding	chr7	23127657	-158735	IMPUTED
rs7790157	GPNMB_tss1	chr7	23286188	23286523	+	-6.52847	2.2875170336257e-09	4.54015e-06	-0.428374	TSS,S	GPNMB	coding	protein_coding	chr7	23126998	-159394	IMPUTED
rs9691762	GPNMB_tss1	chr7	23286188	23286523	+	-6.52847	2.2875170336257e-09	4.54015e-06	-0.428374	TSS,S	GPNMB	coding	protein_coding	chr7	23125922	-160470	IMPUTED
rs6978827	GPNMB_tss1	chr7	23286188	23286523	+	-6.52847	2.2875170336257e-09	4.54015e-06	-0.428374	TSS,S	GPNMB	coding	protein_coding	chr7	23125544	-160848	IMPUTED
rs7789237	GPNMB_tss1	chr7	23286188	23286523	+	-6.52847	2.2875170336257e-09	4.54015e-06	-0.428374	TSS,S	GPNMB	coding	protein_coding	chr7	23124713	-161679	IMPUTED
rs7784929	GPNMB_tss1	chr7	23286188	23286523	+	-6.52847	2.2875170336257e-09	4.54015e-06	-0.428374	TSS,S	GPNMB	coding	protein_coding	chr7	23124277	-162115	IMPUTED
rs28499396	GPNMB_tss1	chr7	23286188	23286523	+	-6.52847	2.2875170336257e-09	4.54015e-06	-0.428374	TSS,S	GPNMB	coding	protein_coding	chr7	23124098	-162294	IMPUTED
rs10256361	GPNMB_tss1	chr7	23286188	23286523	+	-6.52847	2.2875170336257e-09	4.54015e-06	-0.428374	TSS,S	GPNMB	coding	protein_coding	chr7	23123885	-162507	IMPUTED
rs10256359	GPNMB_tss1	chr7	23286188	23286523	+	-6.52847	2.2875170336257e-09	4.54015e-06	-0.428374	TSS,S	GPNMB	coding	protein_coding	chr7	23123877	-162515	IMPUTED
rs2003555	GPNMB_tss1	chr7	23286188	23286523	+	-6.52847	2.2875170336257e-09	4.54015e-06	-0.428374	TSS,S	GPNMB	coding	protein_coding	chr7	23122915	-163477	IMPUTED
rs1985769	GPNMB_tss1	chr7	23286188	23286523	+	-6.52847	2.2875170336257e-09	4.54015e-06	-0.428374	TSS,S	GPNMB	coding	protein_coding	chr7	23122506	-163886	IMPUTED
rs2014768	GPNMB_tss1	chr7	23286188	23286523	+	-6.52847	2.2875170336257e-09	4.54015e-06	-0.428374	TSS,S	GPNMB	coding	protein_coding	chr7	23122440	-163952	IMPUTED
rs6953728	GPNMB_tss1	chr7	23286188	23286523	+	-6.52847	2.2875170336257e-09	4.54015e-06	-0.428374	TSS,S	GPNMB	coding	protein_coding	chr7	23121304	-165088	IMPUTED
rs6952947	GPNMB_tss1	chr7	23286188	23286523	+	-6.52847	2.2875170336257e-09	4.54015e-06	-0.428374	TSS,S	GPNMB	coding	protein_coding	chr7	23121042	-165350	IMPUTED
rs7776649	GPNMB_tss1	chr7	23286188	23286523	+	-6.52847	2.2875170336257e-09	4.54015e-06	-0.428374	TSS,S	GPNMB	coding	protein_coding	chr7	23119317	-167075	IMPUTED
rs7776644	GPNMB_tss1	chr7	23286188	23286523	+	-6.52847	2.2875170336257e-09	4.54015e-06	-0.428374	TSS,S	GPNMB	coding	protein_coding	chr7	23119307	-167085	IMPUTED
rs7811903	GPNMB_tss1	chr7	23286188	23286523	+	-6.52847	2.2875170336257e-09	4.54015e-06	-0.428374	TSS,S	GPNMB	coding	protein_coding	chr7	23119056	-167336	IMPUTED
rs56400441	GPNMB_tss1	chr7	23286188	23286523	+	-6.49402	2.69585709244511e-09	5.26702e-06	-0.443635	TSS,S	GPNMB	coding	protein_coding	chr7	23143564	-142828	IMPUTED
rs6970694	NUPL2_tss1	chr7	23221366	23222046	+	-6.48777	2.77718003316549e-09	5.41547e-06	-0.123638	TSS,S	NUPL2	coding	protein_coding	chr7	23250828	29163	IMPUTED
rs28673077	NUPL2_tss1	chr7	23221366	23222046	+	-6.48777	2.77718003316549e-09	5.41547e-06	-0.123638	TSS,S	NUPL2	coding	protein_coding	chr7	23250854	29189	IMPUTED
rs28635122	GPNMB_tss1	chr7	23286188	23286523	+	-6.4721	2.99219443571911e-09	5.80385e-06	-0.450419	TSS,S	GPNMB	coding	protein_coding	chr7	23310181	23789	IMPUTED
rs858260	GPNMB_tss1	chr7	23286188	23286523	+	-6.43443	3.57860471311525e-09	6.82188e-06	-0.433325	TSS,S	GPNMB	coding	protein_coding	chr7	23212934	-73458	IMPUTED
rs6964665	GPNMB_tss1	chr7	23286188	23286523	+	-6.43443	3.57860471311525e-09	6.82188e-06	-0.433325	TSS,S	GPNMB	coding	protein_coding	chr7	23211352	-75040	IMPUTED
rs2141307	GPNMB_tss1	chr7	23286188	23286523	+	-6.43443	3.57860471311525e-09	6.82188e-06	-0.433325	TSS,S	GPNMB	coding	protein_coding	chr7	23191424	-94968	IMPUTED
rs10241208	NUPL2_tss1	chr7	23221366	23222046	+	-6.43077	3.6412486240263e-09	6.90496e-06	-0.113363	TSS,S	NUPL2	coding	protein_coding	chr7	23144914	-76751	IMPUTED
rs10488077	NUPL2_tss1	chr7	23221366	23222046	+	-6.43077	3.6412486240263e-09	6.90496e-06	-0.113363	TSS,S	NUPL2	coding	protein_coding	chr7	23144182	-77483	IMPUTED
rs10233039	NUPL2_tss1	chr7	23221366	23222046	+	-6.43077	3.6412486240263e-09	6.90496e-06	-0.113363	TSS,S	NUPL2	coding	protein_coding	chr7	23143113	-78552	IMPUTED
rs4628176	NUPL2_tss1	chr7	23221366	23222046	+	-6.43077	3.6412486240263e-09	6.90496e-06	-0.113363	TSS,S	NUPL2	coding	protein_coding	chr7	23142566	-79099	IMPUTED
rs10235786	NUPL2_tss1	chr7	23221366	23222046	+	-6.43077	3.6412486240263e-09	6.90496e-06	-0.113363	TSS,S	NUPL2	coding	protein_coding	chr7	23139940	-81725	CHIP
rs6461691	NUPL2_tss1	chr7	23221366	23222046	+	-6.43077	3.6412486240263e-09	6.90496e-06	-0.113363	TSS,S	NUPL2	coding	protein_coding	chr7	23139345	-82320	IMPUTED
rs10266123	NUPL2_tss1	chr7	23221366	23222046	+	-6.43077	3.6412486240263e-09	6.90496e-06	-0.113363	TSS,S	NUPL2	coding	protein_coding	chr7	23136487	-85178	IMPUTED
rs6461685	NUPL2_tss1	chr7	23221366	23222046	+	-6.43077	3.6412486240263e-09	6.90496e-06	-0.113363	TSS,S	NUPL2	coding	protein_coding	chr7	23113503	-108162	IMPUTED
rs6960239	NUPL2_tss1	chr7	23221366	23222046	+	-6.41098	3.99934938616093e-09	7.50786e-06	-0.117833	TSS,S	NUPL2	coding	protein_coding	chr7	23110019	-111646	IMPUTED
rs955187	NUPL2_tss1	chr7	23221366	23222046	+	-6.39997	4.21346027180049e-09	7.81509e-06	-0.115689	TSS,S	NUPL2	coding	protein_coding	chr7	23194605	-27060	CHIP
rs274054	GPNMB_tss1	chr7	23286188	23286523	+	-6.38356	4.55374105649349e-09	8.37279e-06	-0.415789	TSS,S	GPNMB	coding	protein_coding	chr7	23390467	104075	IMPUTED
rs870476	NUPL2_tss1	chr7	23221366	23222046	+	-6.3635	5.00652586018254e-09	9.10137e-06	-0.117019	TSS,S	NUPL2	coding	protein_coding	chr7	23193271	-28394	IMPUTED
rs6949363	NUPL2_tss1	chr7	23221366	23222046	+	-6.3635	5.00652586018254e-09	9.10137e-06	-0.117019	TSS,S	NUPL2	coding	protein_coding	chr7	23192394	-29271	IMPUTED
rs6965833	NUPL2_tss1	chr7	23221366	23222046	+	-6.3635	5.00652586018254e-09	9.10137e-06	-0.117019	TSS,S	NUPL2	coding	protein_coding	chr7	23192366	-29299	IMPUTED
rs6945510	NUPL2_tss1	chr7	23221366	23222046	+	-6.3635	5.00652586018254e-09	9.10137e-06	-0.117019	TSS,S	NUPL2	coding	protein_coding	chr7	23192240	-29425	IMPUTED
rs2141305	NUPL2_tss1	chr7	23221366	23222046	+	-6.3635	5.00652586018254e-09	9.10137e-06	-0.117019	TSS,S	NUPL2	coding	protein_coding	chr7	23191899	-29766	IMPUTED
rs2141306	NUPL2_tss1	chr7	23221366	23222046	+	-6.3635	5.00652586018254e-09	9.10137e-06	-0.117019	TSS,S	NUPL2	coding	protein_coding	chr7	23191664	-30001	IMPUTED
rs2178139	NUPL2_tss1	chr7	23221366	23222046	+	-6.3635	5.00652586018254e-09	9.10137e-06	-0.117019	TSS,S	NUPL2	coding	protein_coding	chr7	23191636	-30029	IMPUTED
rs2178140	NUPL2_tss1	chr7	23221366	23222046	+	-6.3635	5.00652586018254e-09	9.10137e-06	-0.117019	TSS,S	NUPL2	coding	protein_coding	chr7	23191625	-30040	IMPUTED
rs3950345	NUPL2_tss1	chr7	23221366	23222046	+	-6.3635	5.00652586018254e-09	9.10137e-06	-0.117019	TSS,S	NUPL2	coding	protein_coding	chr7	23191114	-30551	IMPUTED
rs10279194	NUPL2_tss1	chr7	23221366	23222046	+	-6.3635	5.00652586018254e-09	9.10137e-06	-0.117019	TSS,S	NUPL2	coding	protein_coding	chr7	23191083	-30582	IMPUTED
rs4295546	NUPL2_tss1	chr7	23221366	23222046	+	-6.3635	5.00652586018254e-09	9.10137e-06	-0.117019	TSS,S	NUPL2	coding	protein_coding	chr7	23191021	-30644	IMPUTED
rs4365988	NUPL2_tss1	chr7	23221366	23222046	+	-6.3635	5.00652586018254e-09	9.10137e-06	-0.117019	TSS,S	NUPL2	coding	protein_coding	chr7	23190871	-30794	IMPUTED
rs1358442	NUPL2_tss1	chr7	23221366	23222046	+	-6.3635	5.00652586018254e-09	9.10137e-06	-0.117019	TSS,S	NUPL2	coding	protein_coding	chr7	23189739	-31926	IMPUTED
rs28716381	NUPL2_tss1	chr7	23221366	23222046	+	-6.3635	5.00652586018254e-09	9.10137e-06	-0.117019	TSS,S	NUPL2	coding	protein_coding	chr7	23189015	-32650	IMPUTED
rs10270788	NUPL2_tss1	chr7	23221366	23222046	+	-6.3635	5.00652586018254e-09	9.10137e-06	-0.117019	TSS,S	NUPL2	coding	protein_coding	chr7	23189000	-32665	IMPUTED
rs10270695	NUPL2_tss1	chr7	23221366	23222046	+	-6.3635	5.00652586018254e-09	9.10137e-06	-0.117019	TSS,S	NUPL2	coding	protein_coding	chr7	23188988	-32677	IMPUTED
rs28624974	NUPL2_tss1	chr7	23221366	23222046	+	-6.3635	5.00652586018254e-09	9.10137e-06	-0.117019	TSS,S	NUPL2	coding	protein_coding	chr7	23188936	-32729	IMPUTED
rs10225608	NUPL2_tss1	chr7	23221366	23222046	+	-6.3635	5.00652586018254e-09	9.10137e-06	-0.117019	TSS,S	NUPL2	coding	protein_coding	chr7	23188908	-32757	IMPUTED
rs10280815	NUPL2_tss1	chr7	23221366	23222046	+	-6.3635	5.00652586018254e-09	9.10137e-06	-0.117019	TSS,S	NUPL2	coding	protein_coding	chr7	23188370	-33295	IMPUTED
rs6962213	NUPL2_tss1	chr7	23221366	23222046	+	-6.3635	5.00652586018254e-09	9.10137e-06	-0.117019	TSS,S	NUPL2	coding	protein_coding	chr7	23188109	-33556	IMPUTED
rs6956828	NUPL2_tss1	chr7	23221366	23222046	+	-6.3635	5.00652586018254e-09	9.10137e-06	-0.117019	TSS,S	NUPL2	coding	protein_coding	chr7	23187347	-34318	IMPUTED
rs6976957	NUPL2_tss1	chr7	23221366	23222046	+	-6.3635	5.00652586018254e-09	9.10137e-06	-0.117019	TSS,S	NUPL2	coding	protein_coding	chr7	23187333	-34332	IMPUTED
rs6955969	NUPL2_tss1	chr7	23221366	23222046	+	-6.3635	5.00652586018254e-09	9.10137e-06	-0.117019	TSS,S	NUPL2	coding	protein_coding	chr7	23186699	-34966	IMPUTED
rs6955726	NUPL2_tss1	chr7	23221366	23222046	+	-6.3635	5.00652586018254e-09	9.10137e-06	-0.117019	TSS,S	NUPL2	coding	protein_coding	chr7	23186691	-34974	IMPUTED
rs5850	GPNMB_tss1	chr7	23286188	23286523	+	-6.35728	5.15592316416369e-09	9.34684e-06	-0.451513	TSS,S	GPNMB	coding	protein_coding	chr7	23314547	28155	EXOME_IMPUTED
rs2268744	GPNMB_tss1	chr7	23286188	23286523	+	-6.35027	5.32930501197376e-09	9.63966e-06	-0.44503	TSS,S	GPNMB	coding	protein_coding	chr7	23332280	45888	IMPUTED
rs6971002	GPNMB_tss1	chr7	23286188	23286523	+	-6.32197	6.09011540345088e-09	1.08929e-05	-0.414859	TSS,S	GPNMB	coding	protein_coding	chr7	23172304	-114088	IMPUTED
rs6971002	NUPL2_tss1	chr7	23221366	23222046	+	-6.31938	6.1649381926783e-09	1.10157e-05	-0.111924	TSS,S	NUPL2	coding	protein_coding	chr7	23172304	-49361	IMPUTED
rs7797870	GPNMB_tss1	chr7	23286188	23286523	+	-6.30891	6.47630747951687e-09	1.15275e-05	-0.407763	TSS,S	GPNMB	coding	protein_coding	chr7	23110731	-175661	IMPUTED
rs10224327	NUPL2_tss1	chr7	23221366	23222046	+	-6.28355	7.29662349473064e-09	1.2815e-05	-0.113459	TSS,S	NUPL2	coding	protein_coding	chr7	23161820	-59845	IMPUTED
rs7805206	NUPL2_tss1	chr7	23221366	23222046	+	-6.28355	7.29662349473064e-09	1.2815e-05	-0.113459	TSS,S	NUPL2	coding	protein_coding	chr7	23160210	-61455	IMPUTED
rs73272053	NUPL2_tss1	chr7	23221366	23222046	+	-6.28355	7.29662349473064e-09	1.2815e-05	-0.113459	TSS,S	NUPL2	coding	protein_coding	chr7	23155525	-66140	IMPUTED
rs2068459	NUPL2_tss1	chr7	23221366	23222046	+	-6.28355	7.29662349473064e-09	1.2815e-05	-0.113459	TSS,S	NUPL2	coding	protein_coding	chr7	23154313	-67352	IMPUTED
rs764534	NUPL2_tss1	chr7	23221366	23222046	+	-6.28355	7.29662349473064e-09	1.2815e-05	-0.113459	TSS,S	NUPL2	coding	protein_coding	chr7	23153935	-67730	CHIP
rs12539331	NUPL2_tss1	chr7	23221366	23222046	+	-6.28355	7.29662349473064e-09	1.2815e-05	-0.113459	TSS,S	NUPL2	coding	protein_coding	chr7	23151330	-70335	IMPUTED
rs10239760	NUPL2_tss1	chr7	23221366	23222046	+	-6.28355	7.29662349473064e-09	1.2815e-05	-0.113459	TSS,S	NUPL2	coding	protein_coding	chr7	23149950	-71715	CHIP
rs6960239	GPNMB_tss1	chr7	23286188	23286523	+	-6.27926	7.4451535525328e-09	1.30545e-05	-0.430093	TSS,S	GPNMB	coding	protein_coding	chr7	23110019	-176373	IMPUTED
rs10950940	NUPL2_tss1	chr7	23221366	23222046	+	-6.27026	7.76686551172984e-09	1.35722e-05	-0.112663	TSS,S	NUPL2	coding	protein_coding	chr7	23196816	-24849	IMPUTED
rs7797870	NUPL2_tss1	chr7	23221366	23222046	+	-6.24153	8.88721624763722e-09	1.52814e-05	-0.109182	TSS,S	NUPL2	coding	protein_coding	chr7	23110731	-110934	IMPUTED
rs466225	NUPL2_tss1	chr7	23221366	23222046	+	-6.23489	9.1678037131323e-09	1.57114e-05	-0.115862	TSS,S	NUPL2	coding	protein_coding	chr7	23332403	110738	CHIP
rs6975524	NUPL2_tss1	chr7	23221366	23222046	+	-6.22882	9.43225424836113e-09	1.61314e-05	-0.114278	TSS,S	NUPL2	coding	protein_coding	chr7	23186452	-35213	IMPUTED
rs4504540	NUPL2_tss1	chr7	23221366	23222046	+	-6.22882	9.43225424836113e-09	1.61314e-05	-0.114278	TSS,S	NUPL2	coding	protein_coding	chr7	23186198	-35467	IMPUTED
rs4294098	NUPL2_tss1	chr7	23221366	23222046	+	-6.22882	9.43225424836113e-09	1.61314e-05	-0.114278	TSS,S	NUPL2	coding	protein_coding	chr7	23185995	-35670	IMPUTED
rs6978478	NUPL2_tss1	chr7	23221366	23222046	+	-6.22882	9.43225424836113e-09	1.61314e-05	-0.114278	TSS,S	NUPL2	coding	protein_coding	chr7	23185499	-36166	IMPUTED
rs6978475	NUPL2_tss1	chr7	23221366	23222046	+	-6.22882	9.43225424836113e-09	1.61314e-05	-0.114278	TSS,S	NUPL2	coding	protein_coding	chr7	23185495	-36170	IMPUTED
rs57864591	NUPL2_tss1	chr7	23221366	23222046	+	-6.22882	9.43225424836113e-09	1.61314e-05	-0.114278	TSS,S	NUPL2	coding	protein_coding	chr7	23184424	-37241	IMPUTED
rs6953996	NUPL2_tss1	chr7	23221366	23222046	+	-6.20712	1.04401020438635e-08	1.76113e-05	-0.112492	TSS,S	NUPL2	coding	protein_coding	chr7	23175946	-45719	IMPUTED
rs2268744	NUPL2_tss1	chr7	23221366	23222046	+	-6.18951	1.13354057627657e-08	1.89877e-05	-0.117869	TSS,S	NUPL2	coding	protein_coding	chr7	23332280	110615	IMPUTED
rs1468593	NUPL2_tss1	chr7	23221366	23222046	+	-6.18029	1.18341706648844e-08	1.97133e-05	-0.113933	TSS,S	NUPL2	coding	protein_coding	chr7	23180132	-41533	IMPUTED
rs12539467	GPNMB_tss1	chr7	23286188	23286523	+	-6.17623	1.20601224728984e-08	2.00294e-05	-0.40986	TSS,S	GPNMB	coding	protein_coding	chr7	23115859	-170533	IMPUTED
rs2014816	GPNMB_tss1	chr7	23286188	23286523	+	-6.165	1.27087320484103e-08	2.09843e-05	-0.424958	TSS,S	GPNMB	coding	protein_coding	chr7	23123036	-163356	IMPUTED
rs28706766	NUPL2_tss1	chr7	23221366	23222046	+	-6.11357	1.61446469211382e-08	2.58047e-05	-0.111693	TSS,S	NUPL2	coding	protein_coding	chr7	23169834	-51831	IMPUTED
rs1637190	NUPL2_tss1	chr7	23221366	23222046	+	-6.09489	1.76068925253848e-08	2.78083e-05	-0.113302	TSS,S	NUPL2	coding	protein_coding	chr7	23269065	47400	IMPUTED
rs28635122	NUPL2_tss1	chr7	23221366	23222046	+	-6.08422	1.84994682921355e-08	2.89337e-05	-0.116185	TSS,S	NUPL2	coding	protein_coding	chr7	23310181	88516	IMPUTED
rs274058	GPNMB_tss1	chr7	23286188	23286523	+	-6.07217	1.95617185676322e-08	3.04822e-05	-0.398494	TSS,S	GPNMB	coding	protein_coding	chr7	23391509	105117	IMPUTED
rs28673077	GPNMB_tss1	chr7	23286188	23286523	+	-6.04215	2.24761354964759e-08	3.45499e-05	-0.434895	TSS,S	GPNMB	coding	protein_coding	chr7	23250854	-35538	IMPUTED
rs6970694	GPNMB_tss1	chr7	23286188	23286523	+	-6.04215	2.24761354964759e-08	3.45499e-05	-0.434895	TSS,S	GPNMB	coding	protein_coding	chr7	23250828	-35564	IMPUTED
rs1728313	NUPL2_tss1	chr7	23221366	23222046	+	-6.03269	2.34801118491134e-08	3.59486e-05	-0.113453	TSS,S	NUPL2	coding	protein_coding	chr7	23271031	49366	IMPUTED
rs858272	NUPL2_tss1	chr7	23221366	23222046	+	-6.03269	2.34801118491134e-08	3.59486e-05	-0.113453	TSS,S	NUPL2	coding	protein_coding	chr7	23276785	55120	IMPUTED
rs858271	NUPL2_tss1	chr7	23221366	23222046	+	-6.03269	2.34801118491134e-08	3.59486e-05	-0.113453	TSS,S	NUPL2	coding	protein_coding	chr7	23278283	56618	IMPUTED
rs858240	NUPL2_tss1	chr7	23221366	23222046	+	-6.03269	2.34801118491134e-08	3.59486e-05	-0.113453	TSS,S	NUPL2	coding	protein_coding	chr7	23284237	62572	IMPUTED
rs858239	NUPL2_tss1	chr7	23221366	23222046	+	-6.03269	2.34801118491134e-08	3.59486e-05	-0.113453	TSS,S	NUPL2	coding	protein_coding	chr7	23286315	64650	IMPUTED
rs199347	NUPL2_tss1	chr7	23221366	23222046	+	-6.03269	2.34801118491134e-08	3.59486e-05	-0.113453	TSS,S	NUPL2	coding	protein_coding	chr7	23293746	72081	IMPUTED
rs858275	NUPL2_tss1	chr7	23221366	23222046	+	-6.03269	2.34801118491134e-08	3.59486e-05	-0.113453	TSS,S	NUPL2	coding	protein_coding	chr7	23294144	72479	IMPUTED
rs858274	NUPL2_tss1	chr7	23221366	23222046	+	-6.03269	2.34801118491134e-08	3.59486e-05	-0.113453	TSS,S	NUPL2	coding	protein_coding	chr7	23294668	73003	IMPUTED
rs858273	NUPL2_tss1	chr7	23221366	23222046	+	-6.03269	2.34801118491134e-08	3.59486e-05	-0.113453	TSS,S	NUPL2	coding	protein_coding	chr7	23294900	73235	IMPUTED
rs199351	NUPL2_tss1	chr7	23221366	23222046	+	-6.03269	2.34801118491134e-08	3.59486e-05	-0.113453	TSS,S	NUPL2	coding	protein_coding	chr7	23300049	78384	IMPUTED
rs7794684	NUPL2_tss1	chr7	23221366	23222046	+	-6.02894	2.38900352252405e-08	3.64784e-05	-0.11651	TSS,S	NUPL2	coding	protein_coding	chr7	23310805	89140	IMPUTED
rs2268747	NUPL2_tss1	chr7	23221366	23222046	+	-6.02894	2.38900352252405e-08	3.64784e-05	-0.11651	TSS,S	NUPL2	coding	protein_coding	chr7	23313462	91797	IMPUTED
rs10224388	NUPL2_tss1	chr7	23221366	23222046	+	-6.02894	2.38900352252405e-08	3.64784e-05	-0.11651	TSS,S	NUPL2	coding	protein_coding	chr7	23316440	94775	IMPUTED
rs2268745	NUPL2_tss1	chr7	23221366	23222046	+	-6.02894	2.38900352252405e-08	3.64784e-05	-0.11651	TSS,S	NUPL2	coding	protein_coding	chr7	23317600	95935	IMPUTED
rs1468593	GPNMB_tss1	chr7	23286188	23286523	+	-5.99792	2.75624122632667e-08	4.13725e-05	-0.412893	TSS,S	GPNMB	coding	protein_coding	chr7	23180132	-106260	IMPUTED
rs10250602	NUPL2_tss1	chr7	23221366	23222046	+	-5.98582	2.91412545155665e-08	4.34692e-05	-0.115281	TSS,S	NUPL2	coding	protein_coding	chr7	23303701	82036	IMPUTED
rs6948469	NUPL2_tss1	chr7	23221366	23222046	+	-5.98554	2.91791866895944e-08	4.34713e-05	-0.108483	TSS,S	NUPL2	coding	protein_coding	chr7	23174766	-46899	IMPUTED
rs13438452	NUPL2_tss1	chr7	23221366	23222046	+	-5.98554	2.91791866895944e-08	4.34713e-05	-0.108483	TSS,S	NUPL2	coding	protein_coding	chr7	23174182	-47483	IMPUTED
rs6953020	NUPL2_tss1	chr7	23221366	23222046	+	-5.98554	2.91791866895944e-08	4.34713e-05	-0.108483	TSS,S	NUPL2	coding	protein_coding	chr7	23172132	-49533	IMPUTED
rs4140959	NUPL2_tss1	chr7	23221366	23222046	+	-5.98554	2.91791866895944e-08	4.34713e-05	-0.108483	TSS,S	NUPL2	coding	protein_coding	chr7	23170776	-50889	IMPUTED
rs3735228	NUPL2_tss1	chr7	23221366	23222046	+	-5.98554	2.91791866895944e-08	4.34713e-05	-0.108483	TSS,S	NUPL2	coding	protein_coding	chr7	23170427	-51238	IMPUTED
rs10278776	NUPL2_tss1	chr7	23221366	23222046	+	-5.98554	2.91791866895944e-08	4.34713e-05	-0.108483	TSS,S	NUPL2	coding	protein_coding	chr7	23169759	-51906	IMPUTED
rs4624924	NUPL2_tss1	chr7	23221366	23222046	+	-5.98554	2.91791866895944e-08	4.34713e-05	-0.108483	TSS,S	NUPL2	coding	protein_coding	chr7	23168843	-52822	IMPUTED
rs4599714	NUPL2_tss1	chr7	23221366	23222046	+	-5.98554	2.91791866895944e-08	4.34713e-05	-0.108483	TSS,S	NUPL2	coding	protein_coding	chr7	23168801	-52864	IMPUTED
rs4440529	NUPL2_tss1	chr7	23221366	23222046	+	-5.98554	2.91791866895944e-08	4.34713e-05	-0.108483	TSS,S	NUPL2	coding	protein_coding	chr7	23168751	-52914	IMPUTED
rs6969733	NUPL2_tss1	chr7	23221366	23222046	+	-5.98554	2.91791866895944e-08	4.34713e-05	-0.108483	TSS,S	NUPL2	coding	protein_coding	chr7	23168377	-53288	IMPUTED
rs1981665	NUPL2_tss1	chr7	23221366	23222046	+	-5.98554	2.91791866895944e-08	4.34713e-05	-0.108483	TSS,S	NUPL2	coding	protein_coding	chr7	23167969	-53696	IMPUTED
rs6968242	NUPL2_tss1	chr7	23221366	23222046	+	-5.98554	2.91791866895944e-08	4.34713e-05	-0.108483	TSS,S	NUPL2	coding	protein_coding	chr7	23167411	-54254	IMPUTED
rs929508	NUPL2_tss1	chr7	23221366	23222046	+	-5.98554	2.91791866895944e-08	4.34713e-05	-0.108483	TSS,S	NUPL2	coding	protein_coding	chr7	23166709	-54956	IMPUTED
rs929507	NUPL2_tss1	chr7	23221366	23222046	+	-5.98554	2.91791866895944e-08	4.34713e-05	-0.108483	TSS,S	NUPL2	coding	protein_coding	chr7	23166664	-55001	IMPUTED
rs6966776	NUPL2_tss1	chr7	23221366	23222046	+	-5.98554	2.91791866895944e-08	4.34713e-05	-0.108483	TSS,S	NUPL2	coding	protein_coding	chr7	23166008	-55657	IMPUTED
rs15775	NUPL2_tss1	chr7	23221366	23222046	+	-5.98554	2.91791866895944e-08	4.34713e-05	-0.108483	TSS,S	NUPL2	coding	protein_coding	chr7	23164701	-56964	CHIP_EXOME
rs11982002	NUPL2_tss1	chr7	23221366	23222046	+	-5.98554	2.91791866895944e-08	4.34713e-05	-0.108483	TSS,S	NUPL2	coding	protein_coding	chr7	23163270	-58395	IMPUTED
rs10242166	NUPL2_tss1	chr7	23221366	23222046	+	-5.98554	2.91791866895944e-08	4.34713e-05	-0.108483	TSS,S	NUPL2	coding	protein_coding	chr7	23162799	-58866	IMPUTED
rs10271613	NUPL2_tss1	chr7	23221366	23222046	+	-5.98554	2.91791866895944e-08	4.34713e-05	-0.108483	TSS,S	NUPL2	coding	protein_coding	chr7	23162586	-59079	IMPUTED
rs11980840	NUPL2_tss1	chr7	23221366	23222046	+	-5.98554	2.91791866895944e-08	4.34713e-05	-0.108483	TSS,S	NUPL2	coding	protein_coding	chr7	23161406	-60259	IMPUTED
rs10263110	NUPL2_tss1	chr7	23221366	23222046	+	-5.98554	2.91791866895944e-08	4.34713e-05	-0.108483	TSS,S	NUPL2	coding	protein_coding	chr7	23160551	-61114	IMPUTED
rs10278700	NUPL2_tss1	chr7	23221366	23222046	+	-5.98554	2.91791866895944e-08	4.34713e-05	-0.108483	TSS,S	NUPL2	coding	protein_coding	chr7	23160529	-61136	IMPUTED
rs6461693	NUPL2_tss1	chr7	23221366	23222046	+	-5.98554	2.91791866895944e-08	4.34713e-05	-0.108483	TSS,S	NUPL2	coding	protein_coding	chr7	23160133	-61532	IMPUTED
rs6971673	NUPL2_tss1	chr7	23221366	23222046	+	-5.98554	2.91791866895944e-08	4.34713e-05	-0.108483	TSS,S	NUPL2	coding	protein_coding	chr7	23159523	-62142	IMPUTED
rs10255228	NUPL2_tss1	chr7	23221366	23222046	+	-5.98554	2.91791866895944e-08	4.34713e-05	-0.108483	TSS,S	NUPL2	coding	protein_coding	chr7	23158863	-62802	IMPUTED
rs6962526	NUPL2_tss1	chr7	23221366	23222046	+	-5.98554	2.91791866895944e-08	4.34713e-05	-0.108483	TSS,S	NUPL2	coding	protein_coding	chr7	23158233	-63432	IMPUTED
rs1558313	NUPL2_tss1	chr7	23221366	23222046	+	-5.98554	2.91791866895944e-08	4.34713e-05	-0.108483	TSS,S	NUPL2	coding	protein_coding	chr7	23156079	-65586	CHIP
rs764533	NUPL2_tss1	chr7	23221366	23222046	+	-5.98554	2.91791866895944e-08	4.34713e-05	-0.108483	TSS,S	NUPL2	coding	protein_coding	chr7	23153875	-67790	CHIP
rs11984129	NUPL2_tss1	chr7	23221366	23222046	+	-5.98554	2.91791866895944e-08	4.34713e-05	-0.108483	TSS,S	NUPL2	coding	protein_coding	chr7	23152677	-68988	CHIP
rs73272048	NUPL2_tss1	chr7	23221366	23222046	+	-5.98554	2.91791866895944e-08	4.34713e-05	-0.108483	TSS,S	NUPL2	coding	protein_coding	chr7	23152653	-69012	IMPUTED
rs6980224	NUPL2_tss1	chr7	23221366	23222046	+	-5.98554	2.91791866895944e-08	4.34713e-05	-0.108483	TSS,S	NUPL2	coding	protein_coding	chr7	23149137	-72528	IMPUTED
rs10235467	NUPL2_tss1	chr7	23221366	23222046	+	-5.98554	2.91791866895944e-08	4.34713e-05	-0.108483	TSS,S	NUPL2	coding	protein_coding	chr7	23148808	-72857	IMPUTED
rs1034963	NUPL2_tss1	chr7	23221366	23222046	+	-5.98554	2.91791866895944e-08	4.34713e-05	-0.108483	TSS,S	NUPL2	coding	protein_coding	chr7	23148473	-73192	CHIP
rs987257	NUPL2_tss1	chr7	23221366	23222046	+	-5.98554	2.91791866895944e-08	4.34713e-05	-0.108483	TSS,S	NUPL2	coding	protein_coding	chr7	23147840	-73825	CHIP
rs2072369	NUPL2_tss1	chr7	23221366	23222046	+	-5.98554	2.91791866895944e-08	4.34713e-05	-0.108483	TSS,S	NUPL2	coding	protein_coding	chr7	23146189	-75476	CHIP
rs2072368	NUPL2_tss1	chr7	23221366	23222046	+	-5.98554	2.91791866895944e-08	4.34713e-05	-0.108483	TSS,S	NUPL2	coding	protein_coding	chr7	23146112	-75553	IMPUTED
rs10256524	NUPL2_tss1	chr7	23221366	23222046	+	-5.98554	2.91791866895944e-08	4.34713e-05	-0.108483	TSS,S	NUPL2	coding	protein_coding	chr7	23144947	-76718	IMPUTED
rs13438188	NUPL2_tss1	chr7	23221366	23222046	+	-5.98554	2.91791866895944e-08	4.34713e-05	-0.108483	TSS,S	NUPL2	coding	protein_coding	chr7	23144197	-77468	CHIP
rs13438179	NUPL2_tss1	chr7	23221366	23222046	+	-5.98554	2.91791866895944e-08	4.34713e-05	-0.108483	TSS,S	NUPL2	coding	protein_coding	chr7	23143851	-77814	IMPUTED
rs7456915	NUPL2_tss1	chr7	23221366	23222046	+	-5.98554	2.91791866895944e-08	4.34713e-05	-0.108483	TSS,S	NUPL2	coding	protein_coding	chr7	23143049	-78616	IMPUTED
rs7785842	NUPL2_tss1	chr7	23221366	23222046	+	-5.98554	2.91791866895944e-08	4.34713e-05	-0.108483	TSS,S	NUPL2	coding	protein_coding	chr7	23141706	-79959	IMPUTED
rs1468592	NUPL2_tss1	chr7	23221366	23222046	+	-5.98554	2.91791866895944e-08	4.34713e-05	-0.108483	TSS,S	NUPL2	coding	protein_coding	chr7	23140647	-81018	CHIP
rs6461692	NUPL2_tss1	chr7	23221366	23222046	+	-5.98554	2.91791866895944e-08	4.34713e-05	-0.108483	TSS,S	NUPL2	coding	protein_coding	chr7	23139695	-81970	IMPUTED
rs28646184	NUPL2_tss1	chr7	23221366	23222046	+	-5.98554	2.91791866895944e-08	4.34713e-05	-0.108483	TSS,S	NUPL2	coding	protein_coding	chr7	23139595	-82070	IMPUTED
rs10231555	NUPL2_tss1	chr7	23221366	23222046	+	-5.98554	2.91791866895944e-08	4.34713e-05	-0.108483	TSS,S	NUPL2	coding	protein_coding	chr7	23138911	-82754	IMPUTED
rs7787110	NUPL2_tss1	chr7	23221366	23222046	+	-5.98554	2.91791866895944e-08	4.34713e-05	-0.108483	TSS,S	NUPL2	coding	protein_coding	chr7	23138474	-83191	IMPUTED
rs1115941	NUPL2_tss1	chr7	23221366	23222046	+	-5.98554	2.91791866895944e-08	4.34713e-05	-0.108483	TSS,S	NUPL2	coding	protein_coding	chr7	23137188	-84477	IMPUTED
rs6967419	NUPL2_tss1	chr7	23221366	23222046	+	-5.98554	2.91791866895944e-08	4.34713e-05	-0.108483	TSS,S	NUPL2	coding	protein_coding	chr7	23136310	-85355	IMPUTED
rs6461690	NUPL2_tss1	chr7	23221366	23222046	+	-5.98554	2.91791866895944e-08	4.34713e-05	-0.108483	TSS,S	NUPL2	coding	protein_coding	chr7	23135534	-86131	IMPUTED
rs6961406	NUPL2_tss1	chr7	23221366	23222046	+	-5.98554	2.91791866895944e-08	4.34713e-05	-0.108483	TSS,S	NUPL2	coding	protein_coding	chr7	23134891	-86774	IMPUTED
rs6961131	NUPL2_tss1	chr7	23221366	23222046	+	-5.98554	2.91791866895944e-08	4.34713e-05	-0.108483	TSS,S	NUPL2	coding	protein_coding	chr7	23134790	-86875	IMPUTED
rs6956595	NUPL2_tss1	chr7	23221366	23222046	+	-5.98554	2.91791866895944e-08	4.34713e-05	-0.108483	TSS,S	NUPL2	coding	protein_coding	chr7	23134256	-87409	IMPUTED
rs7788821	NUPL2_tss1	chr7	23221366	23222046	+	-5.98554	2.91791866895944e-08	4.34713e-05	-0.108483	TSS,S	NUPL2	coding	protein_coding	chr7	23133645	-88020	IMPUTED
rs61292332	NUPL2_tss1	chr7	23221366	23222046	+	-5.98554	2.91791866895944e-08	4.34713e-05	-0.108483	TSS,S	NUPL2	coding	protein_coding	chr7	23131862	-89803	IMPUTED
rs28483572	NUPL2_tss1	chr7	23221366	23222046	+	-5.98554	2.91791866895944e-08	4.34713e-05	-0.108483	TSS,S	NUPL2	coding	protein_coding	chr7	23131785	-89880	IMPUTED
rs10237755	NUPL2_tss1	chr7	23221366	23222046	+	-5.98554	2.91791866895944e-08	4.34713e-05	-0.108483	TSS,S	NUPL2	coding	protein_coding	chr7	23131564	-90101	IMPUTED
rs6960001	NUPL2_tss1	chr7	23221366	23222046	+	-5.98554	2.91791866895944e-08	4.34713e-05	-0.108483	TSS,S	NUPL2	coding	protein_coding	chr7	23130876	-90789	IMPUTED
rs6967475	NUPL2_tss1	chr7	23221366	23222046	+	-5.98554	2.91791866895944e-08	4.34713e-05	-0.108483	TSS,S	NUPL2	coding	protein_coding	chr7	23128982	-92683	IMPUTED
rs7799422	NUPL2_tss1	chr7	23221366	23222046	+	-5.98554	2.91791866895944e-08	4.34713e-05	-0.108483	TSS,S	NUPL2	coding	protein_coding	chr7	23128413	-93252	IMPUTED
rs4321896	NUPL2_tss1	chr7	23221366	23222046	+	-5.98554	2.91791866895944e-08	4.34713e-05	-0.108483	TSS,S	NUPL2	coding	protein_coding	chr7	23128056	-93609	IMPUTED
rs4409314	NUPL2_tss1	chr7	23221366	23222046	+	-5.98554	2.91791866895944e-08	4.34713e-05	-0.108483	TSS,S	NUPL2	coding	protein_coding	chr7	23127952	-93713	IMPUTED
rs7341483	NUPL2_tss1	chr7	23221366	23222046	+	-5.98554	2.91791866895944e-08	4.34713e-05	-0.108483	TSS,S	NUPL2	coding	protein_coding	chr7	23127657	-94008	IMPUTED
rs7790157	NUPL2_tss1	chr7	23221366	23222046	+	-5.98554	2.91791866895944e-08	4.34713e-05	-0.108483	TSS,S	NUPL2	coding	protein_coding	chr7	23126998	-94667	IMPUTED
rs9691762	NUPL2_tss1	chr7	23221366	23222046	+	-5.98554	2.91791866895944e-08	4.34713e-05	-0.108483	TSS,S	NUPL2	coding	protein_coding	chr7	23125922	-95743	IMPUTED
rs6978827	NUPL2_tss1	chr7	23221366	23222046	+	-5.98554	2.91791866895944e-08	4.34713e-05	-0.108483	TSS,S	NUPL2	coding	protein_coding	chr7	23125544	-96121	IMPUTED
rs7789237	NUPL2_tss1	chr7	23221366	23222046	+	-5.98554	2.91791866895944e-08	4.34713e-05	-0.108483	TSS,S	NUPL2	coding	protein_coding	chr7	23124713	-96952	IMPUTED
rs7784929	NUPL2_tss1	chr7	23221366	23222046	+	-5.98554	2.91791866895944e-08	4.34713e-05	-0.108483	TSS,S	NUPL2	coding	protein_coding	chr7	23124277	-97388	IMPUTED
rs28499396	NUPL2_tss1	chr7	23221366	23222046	+	-5.98554	2.91791866895944e-08	4.34713e-05	-0.108483	TSS,S	NUPL2	coding	protein_coding	chr7	23124098	-97567	IMPUTED
rs10256361	NUPL2_tss1	chr7	23221366	23222046	+	-5.98554	2.91791866895944e-08	4.34713e-05	-0.108483	TSS,S	NUPL2	coding	protein_coding	chr7	23123885	-97780	IMPUTED
rs10256359	NUPL2_tss1	chr7	23221366	23222046	+	-5.98554	2.91791866895944e-08	4.34713e-05	-0.108483	TSS,S	NUPL2	coding	protein_coding	chr7	23123877	-97788	IMPUTED
rs2003555	NUPL2_tss1	chr7	23221366	23222046	+	-5.98554	2.91791866895944e-08	4.34713e-05	-0.108483	TSS,S	NUPL2	coding	protein_coding	chr7	23122915	-98750	IMPUTED
rs1985769	NUPL2_tss1	chr7	23221366	23222046	+	-5.98554	2.91791866895944e-08	4.34713e-05	-0.108483	TSS,S	NUPL2	coding	protein_coding	chr7	23122506	-99159	IMPUTED
rs2014768	NUPL2_tss1	chr7	23221366	23222046	+	-5.98554	2.91791866895944e-08	4.34713e-05	-0.108483	TSS,S	NUPL2	coding	protein_coding	chr7	23122440	-99225	IMPUTED
rs6953728	NUPL2_tss1	chr7	23221366	23222046	+	-5.98554	2.91791866895944e-08	4.34713e-05	-0.108483	TSS,S	NUPL2	coding	protein_coding	chr7	23121304	-100361	IMPUTED
rs6952947	NUPL2_tss1	chr7	23221366	23222046	+	-5.98554	2.91791866895944e-08	4.34713e-05	-0.108483	TSS,S	NUPL2	coding	protein_coding	chr7	23121042	-100623	IMPUTED
rs7776649	NUPL2_tss1	chr7	23221366	23222046	+	-5.98554	2.91791866895944e-08	4.34713e-05	-0.108483	TSS,S	NUPL2	coding	protein_coding	chr7	23119317	-102348	IMPUTED
rs7776644	NUPL2_tss1	chr7	23221366	23222046	+	-5.98554	2.91791866895944e-08	4.34713e-05	-0.108483	TSS,S	NUPL2	coding	protein_coding	chr7	23119307	-102358	IMPUTED
rs7811903	NUPL2_tss1	chr7	23221366	23222046	+	-5.98554	2.91791866895944e-08	4.34713e-05	-0.108483	TSS,S	NUPL2	coding	protein_coding	chr7	23119056	-102609	IMPUTED
rs3807452	NUPL2_tss1	chr7	23221366	23222046	+	-5.98034	2.98854186185391e-08	4.43794e-05	-0.108553	TSS,S	NUPL2	coding	protein_coding	chr7	23162081	-59584	IMPUTED
rs6967526	NUPL2_tss1	chr7	23221366	23222046	+	-5.98034	2.98854186185391e-08	4.43794e-05	-0.108553	TSS,S	NUPL2	coding	protein_coding	chr7	23159241	-62424	IMPUTED
rs6461688	NUPL2_tss1	chr7	23221366	23222046	+	-5.98034	2.98854186185391e-08	4.43794e-05	-0.108553	TSS,S	NUPL2	coding	protein_coding	chr7	23116615	-105050	IMPUTED
rs6461687	NUPL2_tss1	chr7	23221366	23222046	+	-5.98034	2.98854186185391e-08	4.43794e-05	-0.108553	TSS,S	NUPL2	coding	protein_coding	chr7	23116580	-105085	IMPUTED
rs1990365	NUPL2_tss1	chr7	23221366	23222046	+	-5.98034	2.98854186185391e-08	4.43794e-05	-0.108553	TSS,S	NUPL2	coding	protein_coding	chr7	23115966	-105699	CHIP
rs1728320	NUPL2_tss1	chr7	23221366	23222046	+	-5.98004	2.99265095816789e-08	4.44374e-05	-0.113368	TSS,S	NUPL2	coding	protein_coding	chr7	23319789	98124	IMPUTED
rs4282457	NUPL2_tss1	chr7	23221366	23222046	+	-5.98004	2.99265095816789e-08	4.44374e-05	-0.113368	TSS,S	NUPL2	coding	protein_coding	chr7	23322416	100751	IMPUTED
rs156429	NUPL2_tss1	chr7	23221366	23222046	+	-5.97669	3.03909863839139e-08	4.50382e-05	-0.111752	TSS,S	NUPL2	coding	protein_coding	chr7	23306020	84355	IMPUTED
rs156425	NUPL2_tss1	chr7	23221366	23222046	+	-5.97669	3.03909863839139e-08	4.50382e-05	-0.111752	TSS,S	NUPL2	coding	protein_coding	chr7	23309119	87454	CHIP
rs156421	NUPL2_tss1	chr7	23221366	23222046	+	-5.97669	3.03909863839139e-08	4.50382e-05	-0.111752	TSS,S	NUPL2	coding	protein_coding	chr7	23312487	90822	IMPUTED
rs156407	NUPL2_tss1	chr7	23221366	23222046	+	-5.97669	3.03909863839139e-08	4.50382e-05	-0.111752	TSS,S	NUPL2	coding	protein_coding	chr7	23315639	93974	IMPUTED
rs166663	NUPL2_tss1	chr7	23221366	23222046	+	-5.97669	3.03909863839139e-08	4.50382e-05	-0.111752	TSS,S	NUPL2	coding	protein_coding	chr7	23316742	95077	IMPUTED
rs10262243	NUPL2_tss1	chr7	23221366	23222046	+	-5.94257	3.55467615418419e-08	5.18719e-05	-0.114154	TSS,S	NUPL2	coding	protein_coding	chr7	23290987	69322	IMPUTED
rs1881203	NUPL2_tss1	chr7	23221366	23222046	+	-5.94257	3.55467615418419e-08	5.18719e-05	-0.114154	TSS,S	NUPL2	coding	protein_coding	chr7	23292808	71143	CHIP
rs28458177	NUPL2_tss1	chr7	23221366	23222046	+	-5.94257	3.55467615418419e-08	5.18719e-05	-0.114154	TSS,S	NUPL2	coding	protein_coding	chr7	23294872	73207	IMPUTED
rs10085838	NUPL2_tss1	chr7	23221366	23222046	+	-5.94257	3.55467615418419e-08	5.18719e-05	-0.114154	TSS,S	NUPL2	coding	protein_coding	chr7	23298415	76750	IMPUTED
rs7791200	NUPL2_tss1	chr7	23221366	23222046	+	-5.88742	4.57519894685276e-08	6.51814e-05	-0.108962	TSS,S	NUPL2	coding	protein_coding	chr7	23182121	-39544	IMPUTED
rs7807879	GPNMB_tss1	chr7	23286188	23286523	+	-5.87846	4.76633778555268e-08	6.77213e-05	-0.421265	TSS,S	GPNMB	coding	protein_coding	chr7	23260588	-25804	CHIP
rs13225593	GPNMB_tss1	chr7	23286188	23286523	+	-5.87846	4.76633778555268e-08	6.77213e-05	-0.421265	TSS,S	GPNMB	coding	protein_coding	chr7	23260307	-26085	IMPUTED
rs6968696	NUPL2_tss1	chr7	23221366	23222046	+	-5.87644	4.81050186597891e-08	6.83164e-05	-0.119036	TSS,S	NUPL2	coding	protein_coding	chr7	23241866	20201	IMPUTED
rs10268610	GPNMB_tss1	chr7	23286188	23286523	+	-5.86461	5.07712666690716e-08	7.17445e-05	-0.419922	TSS,S	GPNMB	coding	protein_coding	chr7	23274764	-11628	CHIP
rs10227559	GPNMB_tss1	chr7	23286188	23286523	+	-5.86461	5.07712666690716e-08	7.17445e-05	-0.419922	TSS,S	GPNMB	coding	protein_coding	chr7	23272144	-14248	IMPUTED
rs10255155	GPNMB_tss1	chr7	23286188	23286523	+	-5.85106	5.40030042960226e-08	7.56913e-05	-0.396826	TSS,S	GPNMB	coding	protein_coding	chr7	23402147	115755	IMPUTED
rs6461702	GPNMB_tss1	chr7	23286188	23286523	+	-5.83937	5.69549412922044e-08	7.93141e-05	-0.415393	TSS,S	GPNMB	coding	protein_coding	chr7	23249273	-37119	IMPUTED
rs199357	NUPL2_tss1	chr7	23221366	23222046	+	-5.83561	5.79374846477202e-08	8.05422e-05	-0.112097	TSS,S	NUPL2	coding	protein_coding	chr7	23288309	66644	IMPUTED
rs199348	NUPL2_tss1	chr7	23221366	23222046	+	-5.83561	5.79374846477202e-08	8.05422e-05	-0.112097	TSS,S	NUPL2	coding	protein_coding	chr7	23293098	71433	IMPUTED
rs466240	GPNMB_tss1	chr7	23286188	23286523	+	-5.83248	5.8769060652771e-08	8.15764e-05	-0.406755	TSS,S	GPNMB	coding	protein_coding	chr7	23338774	52382	IMPUTED
rs7809661	GPNMB_tss1	chr7	23286188	23286523	+	-5.81076	6.48625064587994e-08	8.89286e-05	-0.402675	TSS,S	GPNMB	coding	protein_coding	chr7	23181749	-104643	IMPUTED
rs1637193	NUPL2_tss1	chr7	23221366	23222046	+	-5.79487	6.97112464523752e-08	9.47064e-05	-0.110223	TSS,S	NUPL2	coding	protein_coding	chr7	23260251	38586	CHIP
rs1637192	NUPL2_tss1	chr7	23221366	23222046	+	-5.79487	6.97112464523752e-08	9.47064e-05	-0.110223	TSS,S	NUPL2	coding	protein_coding	chr7	23260514	38849	CHIP
rs7791200	GPNMB_tss1	chr7	23286188	23286523	+	-5.77759	7.53873975774009e-08	0.000101569	-0.398031	TSS,S	GPNMB	coding	protein_coding	chr7	23182121	-104271	IMPUTED
rs1006709	NUPL2_tss1	chr7	23221366	23222046	+	-5.77612	7.5890372253068e-08	0.000102047	-0.106365	TSS,S	NUPL2	coding	protein_coding	chr7	23140099	-81566	CHIP
rs7795105	GPNMB_tss1	chr7	23286188	23286523	+	-5.75689	8.2786478849208e-08	0.000110243	-0.421817	TSS,S	GPNMB	coding	protein_coding	chr7	23253094	-33298	IMPUTED
rs1624451	NUPL2_tss1	chr7	23221366	23222046	+	-5.72665	9.48909802925445e-08	0.00012446	-0.110151	TSS,S	NUPL2	coding	protein_coding	chr7	23262435	40770	IMPUTED
rs6461703	NUPL2_tss1	chr7	23221366	23222046	+	-5.72665	9.48909802925445e-08	0.00012446	-0.110151	TSS,S	NUPL2	coding	protein_coding	chr7	23264284	42619	IMPUTED
rs10227559	NUPL2_tss1	chr7	23221366	23222046	+	-5.72344	9.62729884258615e-08	0.000126182	-0.111241	TSS,S	NUPL2	coding	protein_coding	chr7	23272144	50479	IMPUTED
rs10268610	NUPL2_tss1	chr7	23221366	23222046	+	-5.72344	9.62729884258615e-08	0.000126182	-0.111241	TSS,S	NUPL2	coding	protein_coding	chr7	23274764	53099	CHIP
rs199355	NUPL2_tss1	chr7	23221366	23222046	+	-5.69716	1.08361982847127e-07	0.00013975	-0.109973	TSS,S	NUPL2	coding	protein_coding	chr7	23296533	74868	EXOME_IMPUTED
rs858279	NUPL2_tss1	chr7	23221366	23222046	+	-5.69223	1.10790905518266e-07	0.00014253	-0.109769	TSS,S	NUPL2	coding	protein_coding	chr7	23251005	29340	IMPUTED
rs2014816	NUPL2_tss1	chr7	23221366	23222046	+	-5.68555	1.14167546367725e-07	0.000146097	-0.107899	TSS,S	NUPL2	coding	protein_coding	chr7	23123036	-98629	IMPUTED
rs6956974	NUPL2_tss1	chr7	23221366	23222046	+	-5.67201	1.21325770316489e-07	0.000154435	-0.1112	TSS,S	NUPL2	coding	protein_coding	chr7	23252318	30653	IMPUTED
rs6961109	NUPL2_tss1	chr7	23221366	23222046	+	-5.67201	1.21325770316489e-07	0.000154435	-0.1112	TSS,S	NUPL2	coding	protein_coding	chr7	23252413	30748	IMPUTED
rs2286272	GPNMB_tss1	chr7	23286188	23286523	+	-5.66828	1.23369470150529e-07	0.000156618	-0.400749	TSS,S	GPNMB	coding	protein_coding	chr7	23224367	-62025	IMPUTED
rs10242104	GPNMB_tss1	chr7	23286188	23286523	+	-5.66828	1.23369470150529e-07	0.000156618	-0.400749	TSS,S	GPNMB	coding	protein_coding	chr7	23220450	-65942	IMPUTED
rs10254544	GPNMB_tss1	chr7	23286188	23286523	+	-5.66828	1.23369470150529e-07	0.000156618	-0.400749	TSS,S	GPNMB	coding	protein_coding	chr7	23220235	-66157	CHIP
rs6461695	GPNMB_tss1	chr7	23286188	23286523	+	-5.66828	1.23369470150529e-07	0.000156618	-0.400749	TSS,S	GPNMB	coding	protein_coding	chr7	23197784	-88608	IMPUTED
rs2103281	GPNMB_tss1	chr7	23286188	23286523	+	-5.66828	1.23369470150529e-07	0.000156618	-0.400749	TSS,S	GPNMB	coding	protein_coding	chr7	23194231	-92161	IMPUTED
rs2390754	GPNMB_tss1	chr7	23286188	23286523	+	-5.66828	1.23369470150529e-07	0.000156618	-0.400749	TSS,S	GPNMB	coding	protein_coding	chr7	23190494	-95898	IMPUTED
rs7805085	GPNMB_tss1	chr7	23286188	23286523	+	-5.66828	1.23369470150529e-07	0.000156618	-0.400749	TSS,S	GPNMB	coding	protein_coding	chr7	23190243	-96149	IMPUTED
rs7805071	GPNMB_tss1	chr7	23286188	23286523	+	-5.66828	1.23369470150529e-07	0.000156618	-0.400749	TSS,S	GPNMB	coding	protein_coding	chr7	23190212	-96180	IMPUTED
rs6461694	GPNMB_tss1	chr7	23286188	23286523	+	-5.66828	1.23369470150529e-07	0.000156618	-0.400749	TSS,S	GPNMB	coding	protein_coding	chr7	23187779	-98613	IMPUTED
rs10247268	GPNMB_tss1	chr7	23286188	23286523	+	-5.66828	1.23369470150529e-07	0.000156618	-0.400749	TSS,S	GPNMB	coding	protein_coding	chr7	23187179	-99213	IMPUTED
rs10279941	GPNMB_tss1	chr7	23286188	23286523	+	-5.65787	1.29267707165439e-07	0.000163377	-0.381132	TSS,S	GPNMB	coding	protein_coding	chr7	23370508	84116	IMPUTED
rs4265084	GPNMB_tss1	chr7	23286188	23286523	+	-5.64032	1.39835721584597e-07	0.000175438	-0.381673	TSS,S	GPNMB	coding	protein_coding	chr7	23407240	120848	IMPUTED
rs7795105	NUPL2_tss1	chr7	23221366	23222046	+	-5.63932	1.40464628123481e-07	0.000176191	-0.112047	TSS,S	NUPL2	coding	protein_coding	chr7	23253094	31429	IMPUTED
rs7809661	NUPL2_tss1	chr7	23221366	23222046	+	-5.63089	1.45861038573422e-07	0.000182148	-0.106084	TSS,S	NUPL2	coding	protein_coding	chr7	23181749	-39916	IMPUTED
rs4428570	GPNMB_tss1	chr7	23286188	23286523	+	-5.62916	1.46992751665152e-07	0.00018339	-0.384314	TSS,S	GPNMB	coding	protein_coding	chr7	23361805	75413	IMPUTED
rs1728292	NUPL2_tss1	chr7	23221366	23222046	+	-5.62357	1.50709216428152e-07	0.00018747	-0.108087	TSS,S	NUPL2	coding	protein_coding	chr7	23263474	41809	IMPUTED
rs6975852	GPNMB_tss1	chr7	23286188	23286523	+	-5.6198	1.53269883382946e-07	0.000190183	-0.394948	TSS,S	GPNMB	coding	protein_coding	chr7	23186654	-99738	IMPUTED
rs4377861	GPNMB_tss1	chr7	23286188	23286523	+	-5.6198	1.53269883382946e-07	0.000190183	-0.394948	TSS,S	GPNMB	coding	protein_coding	chr7	23185969	-100423	IMPUTED
rs4559148	GPNMB_tss1	chr7	23286188	23286523	+	-5.6198	1.53269883382946e-07	0.000190183	-0.394948	TSS,S	GPNMB	coding	protein_coding	chr7	23185967	-100425	IMPUTED
rs5850	NUPL2_tss1	chr7	23221366	23222046	+	-5.52632	2.32301092263093e-07	0.000274811	-0.109659	TSS,S	NUPL2	coding	protein_coding	chr7	23314547	92882	EXOME_IMPUTED
rs6461705	NUPL2_tss1	chr7	23221366	23222046	+	-5.5105	2.49156955403561e-07	0.00029221	-0.105312	TSS,S	NUPL2	coding	protein_coding	chr7	23360749	139084	IMPUTED
rs13225593	NUPL2_tss1	chr7	23221366	23222046	+	-5.48904	2.7393520036845e-07	0.000317532	-0.107855	TSS,S	NUPL2	coding	protein_coding	chr7	23260307	38642	IMPUTED
rs7807879	NUPL2_tss1	chr7	23221366	23222046	+	-5.48904	2.7393520036845e-07	0.000317532	-0.107855	TSS,S	NUPL2	coding	protein_coding	chr7	23260588	38923	CHIP
rs56400441	NUPL2_tss1	chr7	23221366	23222046	+	-5.47389	2.92870547866303e-07	0.000337233	-0.105318	TSS,S	NUPL2	coding	protein_coding	chr7	23143564	-78101	IMPUTED
rs870476	GPNMB_tss1	chr7	23286188	23286523	+	-5.46224	3.08299836900913e-07	0.000353106	-0.386426	TSS,S	GPNMB	coding	protein_coding	chr7	23193271	-93121	IMPUTED
rs6949363	GPNMB_tss1	chr7	23286188	23286523	+	-5.46224	3.08299836900913e-07	0.000353106	-0.386426	TSS,S	GPNMB	coding	protein_coding	chr7	23192394	-93998	IMPUTED
rs6965833	GPNMB_tss1	chr7	23286188	23286523	+	-5.46224	3.08299836900913e-07	0.000353106	-0.386426	TSS,S	GPNMB	coding	protein_coding	chr7	23192366	-94026	IMPUTED
rs6945510	GPNMB_tss1	chr7	23286188	23286523	+	-5.46224	3.08299836900913e-07	0.000353106	-0.386426	TSS,S	GPNMB	coding	protein_coding	chr7	23192240	-94152	IMPUTED
rs2141305	GPNMB_tss1	chr7	23286188	23286523	+	-5.46224	3.08299836900913e-07	0.000353106	-0.386426	TSS,S	GPNMB	coding	protein_coding	chr7	23191899	-94493	IMPUTED
rs2141306	GPNMB_tss1	chr7	23286188	23286523	+	-5.46224	3.08299836900913e-07	0.000353106	-0.386426	TSS,S	GPNMB	coding	protein_coding	chr7	23191664	-94728	IMPUTED
rs2178139	GPNMB_tss1	chr7	23286188	23286523	+	-5.46224	3.08299836900913e-07	0.000353106	-0.386426	TSS,S	GPNMB	coding	protein_coding	chr7	23191636	-94756	IMPUTED
rs2178140	GPNMB_tss1	chr7	23286188	23286523	+	-5.46224	3.08299836900913e-07	0.000353106	-0.386426	TSS,S	GPNMB	coding	protein_coding	chr7	23191625	-94767	IMPUTED
rs3950345	GPNMB_tss1	chr7	23286188	23286523	+	-5.46224	3.08299836900913e-07	0.000353106	-0.386426	TSS,S	GPNMB	coding	protein_coding	chr7	23191114	-95278	IMPUTED
rs10279194	GPNMB_tss1	chr7	23286188	23286523	+	-5.46224	3.08299836900913e-07	0.000353106	-0.386426	TSS,S	GPNMB	coding	protein_coding	chr7	23191083	-95309	IMPUTED
rs4295546	GPNMB_tss1	chr7	23286188	23286523	+	-5.46224	3.08299836900913e-07	0.000353106	-0.386426	TSS,S	GPNMB	coding	protein_coding	chr7	23191021	-95371	IMPUTED
rs4365988	GPNMB_tss1	chr7	23286188	23286523	+	-5.46224	3.08299836900913e-07	0.000353106	-0.386426	TSS,S	GPNMB	coding	protein_coding	chr7	23190871	-95521	IMPUTED
rs1358442	GPNMB_tss1	chr7	23286188	23286523	+	-5.46224	3.08299836900913e-07	0.000353106	-0.386426	TSS,S	GPNMB	coding	protein_coding	chr7	23189739	-96653	IMPUTED
rs28716381	GPNMB_tss1	chr7	23286188	23286523	+	-5.46224	3.08299836900913e-07	0.000353106	-0.386426	TSS,S	GPNMB	coding	protein_coding	chr7	23189015	-97377	IMPUTED
rs10270788	GPNMB_tss1	chr7	23286188	23286523	+	-5.46224	3.08299836900913e-07	0.000353106	-0.386426	TSS,S	GPNMB	coding	protein_coding	chr7	23189000	-97392	IMPUTED
rs10270695	GPNMB_tss1	chr7	23286188	23286523	+	-5.46224	3.08299836900913e-07	0.000353106	-0.386426	TSS,S	GPNMB	coding	protein_coding	chr7	23188988	-97404	IMPUTED
rs28624974	GPNMB_tss1	chr7	23286188	23286523	+	-5.46224	3.08299836900913e-07	0.000353106	-0.386426	TSS,S	GPNMB	coding	protein_coding	chr7	23188936	-97456	IMPUTED
rs10225608	GPNMB_tss1	chr7	23286188	23286523	+	-5.46224	3.08299836900913e-07	0.000353106	-0.386426	TSS,S	GPNMB	coding	protein_coding	chr7	23188908	-97484	IMPUTED
rs10280815	GPNMB_tss1	chr7	23286188	23286523	+	-5.46224	3.08299836900913e-07	0.000353106	-0.386426	TSS,S	GPNMB	coding	protein_coding	chr7	23188370	-98022	IMPUTED
rs6962213	GPNMB_tss1	chr7	23286188	23286523	+	-5.46224	3.08299836900913e-07	0.000353106	-0.386426	TSS,S	GPNMB	coding	protein_coding	chr7	23188109	-98283	IMPUTED
rs6956828	GPNMB_tss1	chr7	23286188	23286523	+	-5.46224	3.08299836900913e-07	0.000353106	-0.386426	TSS,S	GPNMB	coding	protein_coding	chr7	23187347	-99045	IMPUTED
rs6976957	GPNMB_tss1	chr7	23286188	23286523	+	-5.46224	3.08299836900913e-07	0.000353106	-0.386426	TSS,S	GPNMB	coding	protein_coding	chr7	23187333	-99059	IMPUTED
rs6955969	GPNMB_tss1	chr7	23286188	23286523	+	-5.46224	3.08299836900913e-07	0.000353106	-0.386426	TSS,S	GPNMB	coding	protein_coding	chr7	23186699	-99693	IMPUTED
rs6955726	GPNMB_tss1	chr7	23286188	23286523	+	-5.46224	3.08299836900913e-07	0.000353106	-0.386426	TSS,S	GPNMB	coding	protein_coding	chr7	23186691	-99701	IMPUTED
rs6968810	GPNMB_tss1	chr7	23286188	23286523	+	-5.45649	3.16202376838021e-07	0.000361013	-0.384459	TSS,S	GPNMB	coding	protein_coding	chr7	23241791	-44601	IMPUTED
rs6969563	GPNMB_tss1	chr7	23286188	23286523	+	-5.45649	3.16202376838021e-07	0.000361013	-0.384459	TSS,S	GPNMB	coding	protein_coding	chr7	23233219	-53173	IMPUTED
rs6943926	GPNMB_tss1	chr7	23286188	23286523	+	-5.45649	3.16202376838021e-07	0.000361013	-0.384459	TSS,S	GPNMB	coding	protein_coding	chr7	23231982	-54410	IMPUTED
rs6942981	GPNMB_tss1	chr7	23286188	23286523	+	-5.45649	3.16202376838021e-07	0.000361013	-0.384459	TSS,S	GPNMB	coding	protein_coding	chr7	23231548	-54844	IMPUTED
rs10279691	GPNMB_tss1	chr7	23286188	23286523	+	-5.45649	3.16202376838021e-07	0.000361013	-0.384459	TSS,S	GPNMB	coding	protein_coding	chr7	23228387	-58005	IMPUTED
rs6955568	GPNMB_tss1	chr7	23286188	23286523	+	-5.45649	3.16202376838021e-07	0.000361013	-0.384459	TSS,S	GPNMB	coding	protein_coding	chr7	23227335	-59057	IMPUTED
rs6955115	GPNMB_tss1	chr7	23286188	23286523	+	-5.45649	3.16202376838021e-07	0.000361013	-0.384459	TSS,S	GPNMB	coding	protein_coding	chr7	23227144	-59248	CHIP
rs6961109	GPNMB_tss1	chr7	23286188	23286523	+	-5.43845	3.42318373184731e-07	0.000387121	-0.398822	TSS,S	GPNMB	coding	protein_coding	chr7	23252413	-33979	IMPUTED
rs6956974	GPNMB_tss1	chr7	23286188	23286523	+	-5.43845	3.42318373184731e-07	0.000387121	-0.398822	TSS,S	GPNMB	coding	protein_coding	chr7	23252318	-34074	IMPUTED
rs6975524	GPNMB_tss1	chr7	23286188	23286523	+	-5.41553	3.78546970606966e-07	0.000424085	-0.380738	TSS,S	GPNMB	coding	protein_coding	chr7	23186452	-99940	IMPUTED
rs4504540	GPNMB_tss1	chr7	23286188	23286523	+	-5.41553	3.78546970606966e-07	0.000424085	-0.380738	TSS,S	GPNMB	coding	protein_coding	chr7	23186198	-100194	IMPUTED
rs4294098	GPNMB_tss1	chr7	23286188	23286523	+	-5.41553	3.78546970606966e-07	0.000424085	-0.380738	TSS,S	GPNMB	coding	protein_coding	chr7	23185995	-100397	IMPUTED
rs6978478	GPNMB_tss1	chr7	23286188	23286523	+	-5.41553	3.78546970606966e-07	0.000424085	-0.380738	TSS,S	GPNMB	coding	protein_coding	chr7	23185499	-100893	IMPUTED
rs6978475	GPNMB_tss1	chr7	23286188	23286523	+	-5.41553	3.78546970606966e-07	0.000424085	-0.380738	TSS,S	GPNMB	coding	protein_coding	chr7	23185495	-100897	IMPUTED
rs57864591	GPNMB_tss1	chr7	23286188	23286523	+	-5.41553	3.78546970606966e-07	0.000424085	-0.380738	TSS,S	GPNMB	coding	protein_coding	chr7	23184424	-101968	IMPUTED
rs10256996	NUPL2_tss1	chr7	23221366	23222046	+	-5.39558	4.13125715405981e-07	0.00045866	-0.0970397	TSS,S	NUPL2	coding	protein_coding	chr7	23145295	-76370	IMPUTED
rs7796541	GPNMB_tss1	chr7	23286188	23286523	+	-5.38349	4.35559904822938e-07	0.000479965	-0.367091	TSS,S	GPNMB	coding	protein_coding	chr7	23389073	102681	IMPUTED
rs10229956	GPNMB_tss1	chr7	23286188	23286523	+	-5.30739	6.06709337675994e-07	0.000641516	-0.376358	TSS,S	GPNMB	coding	protein_coding	chr7	23402936	116544	IMPUTED
rs199657	GPNMB_tss1	chr7	23286188	23286523	+	-5.26327	7.34416242996459e-07	0.000755514	-0.38184	TSS,S	GPNMB	coding	protein_coding	chr7	23337507	51115	IMPUTED
rs199656	GPNMB_tss1	chr7	23286188	23286523	+	-5.26327	7.34416242996459e-07	0.000755514	-0.38184	TSS,S	GPNMB	coding	protein_coding	chr7	23337615	51223	IMPUTED
rs199359	GPNMB_tss1	chr7	23286188	23286523	+	-5.22175	8.78377489686552e-07	0.00088507	-0.373048	TSS,S	GPNMB	coding	protein_coding	chr7	23338514	52122	CHIP
rs6461705	GPNMB_tss1	chr7	23286188	23286523	+	-5.19788	9.73252812589963e-07	0.000968087	-0.372665	TSS,S	GPNMB	coding	protein_coding	chr7	23360749	74357	IMPUTED
rs1005786	GPNMB_tss1	chr7	23286188	23286523	+	5.16063	1.14162083137248e-06	0.00111004	0.348733	TSS,S	GPNMB	coding	protein_coding	chr7	23145837	-140555	IMPUTED
rs73086128	GPNMB_tss1	chr7	23286188	23286523	+	5.16045	1.14250888632086e-06	0.00111083	0.33025	TSS,S	GPNMB	coding	protein_coding	chr7	23188203	-98189	IMPUTED
rs199649	GPNMB_tss1	chr7	23286188	23286523	+	-5.15751	1.15693966362965e-06	0.00112419	-0.360588	TSS,S	GPNMB	coding	protein_coding	chr7	23369704	83312	IMPUTED
rs199650	GPNMB_tss1	chr7	23286188	23286523	+	-5.1482	1.20388208605277e-06	0.0011644	-0.374379	TSS,S	GPNMB	coding	protein_coding	chr7	23367189	80797	IMPUTED
rs274032	GPNMB_tss1	chr7	23286188	23286523	+	-5.1482	1.20388208605277e-06	0.0011644	-0.374379	TSS,S	GPNMB	coding	protein_coding	chr7	23374559	88167	IMPUTED
rs200717	GPNMB_tss1	chr7	23286188	23286523	+	-5.1482	1.20388208605277e-06	0.0011644	-0.374379	TSS,S	GPNMB	coding	protein_coding	chr7	23392271	105879	IMPUTED
rs4428570	NUPL2_tss1	chr7	23221366	23222046	+	-5.13878	1.25326742693622e-06	0.0012059	-0.096535	TSS,S	NUPL2	coding	protein_coding	chr7	23361805	140140	IMPUTED
rs10233942	GPNMB_tss1	chr7	23286188	23286523	+	-5.07003	1.67854832715008e-06	0.00155102	-0.352899	TSS,S	GPNMB	coding	protein_coding	chr7	23373730	87338	IMPUTED
rs7796541	NUPL2_tss1	chr7	23221366	23222046	+	-5.03377	1.95647495988562e-06	0.00177084	-0.0938975	TSS,S	NUPL2	coding	protein_coding	chr7	23389073	167408	IMPUTED
rs149821	NUPL2_tss1	chr7	23221366	23222046	+	-5.0162	2.10678811490758e-06	0.00188938	-0.0955581	TSS,S	NUPL2	coding	protein_coding	chr7	23339460	117795	IMPUTED
rs12538942	GPNMB_tss1	chr7	23286188	23286523	+	5.0119	2.14530152217395e-06	0.0019197	0.320587	TSS,S	GPNMB	coding	protein_coding	chr7	23192726	-93666	IMPUTED
rs28403326	NUPL2_tss2	chr7	23221321	23221613	-	4.97348	2.52080472281799e-06	0.00219402	0.275952	TSS,AS	NUPL2	coding	protein_coding	chr7	23315040	93468	IMPUTED
rs10279941	NUPL2_tss1	chr7	23221366	23222046	+	-4.95191	2.75890159997248e-06	0.00236804	-0.0925498	TSS,S	NUPL2	coding	protein_coding	chr7	23370508	148843	IMPUTED
rs199654	GPNMB_tss1	chr7	23286188	23286523	+	-4.93567	2.95251302146507e-06	0.00250456	-0.400569	TSS,S	GPNMB	coding	protein_coding	chr7	23344218	57826	IMPUTED
rs274058	NUPL2_tss1	chr7	23221366	23222046	+	-4.91156	3.26440447937567e-06	0.00273426	-0.0911167	TSS,S	NUPL2	coding	protein_coding	chr7	23391509	169844	IMPUTED
rs274054	NUPL2_tss1	chr7	23221366	23222046	+	-4.89486	3.49907687578269e-06	0.00289695	-0.0913899	TSS,S	NUPL2	coding	protein_coding	chr7	23390467	168802	IMPUTED
rs7807660	NUPL2_tss2	chr7	23221321	23221613	-	4.89404	3.51099139659913e-06	0.0029057	0.420244	TSS,AS	NUPL2	coding	protein_coding	chr7	23202850	-18722	IMPUTED
rs149821	GPNMB_tss1	chr7	23286188	23286523	+	-4.86949	3.88717829202611e-06	0.00316516	-0.345636	TSS,S	GPNMB	coding	protein_coding	chr7	23339460	53068	IMPUTED
rs73086128	NUPL2_tss1	chr7	23221366	23222046	+	4.86817	3.90851413177826e-06	0.0031783	0.0850138	TSS,S	NUPL2	coding	protein_coding	chr7	23188203	-33462	IMPUTED
rs59832199	NUPL2_tss1	chr7	23221366	23222046	+	-4.78637	5.47451225051673e-06	0.00423585	-0.105334	TSS,S	NUPL2	coding	protein_coding	chr7	23263786	42121	IMPUTED
rs76983703	GPNMB_tss1	chr7	23286188	23286523	+	-4.78124	5.59077872398824e-06	0.00431432	-0.384602	TSS,S	GPNMB	coding	protein_coding	chr7	23376713	90321	IMPUTED
rs12538942	NUPL2_tss1	chr7	23221366	23222046	+	4.77598	5.71268280912908e-06	0.0043902	0.083174	TSS,S	NUPL2	coding	protein_coding	chr7	23192726	-28939	IMPUTED
rs6968696	GPNMB_tss1	chr7	23286188	23286523	+	-4.77354	5.77005883159657e-06	0.00442955	-0.374165	TSS,S	GPNMB	coding	protein_coding	chr7	23241866	-44526	IMPUTED
rs466240	NUPL2_tss1	chr7	23221366	23222046	+	-4.77147	5.81898723201422e-06	0.00445573	-0.0936139	TSS,S	NUPL2	coding	protein_coding	chr7	23338774	117109	IMPUTED
rs10256996	GPNMB_tss1	chr7	23286188	23286523	+	-4.76943	5.86779825607775e-06	0.00448947	-0.325555	TSS,S	GPNMB	coding	protein_coding	chr7	23145295	-141097	IMPUTED
rs77551378	NUPL2_tss1	chr7	23221366	23222046	+	-4.75779	6.15391223642351e-06	0.0046822	-0.114194	TSS,S	NUPL2	coding	protein_coding	chr7	23217688	-3977	IMPUTED
rs1005786	NUPL2_tss1	chr7	23221366	23222046	+	4.75093	6.32868685550843e-06	0.00479135	0.0879878	TSS,S	NUPL2	coding	protein_coding	chr7	23145837	-75828	IMPUTED
rs10255155	NUPL2_tss1	chr7	23221366	23222046	+	-4.73826	6.66423527301547e-06	0.0050055	-0.0905848	TSS,S	NUPL2	coding	protein_coding	chr7	23402147	180482	IMPUTED
rs199359	NUPL2_tss1	chr7	23221366	23222046	+	-4.71665	7.27701612959824e-06	0.00538022	-0.0926849	TSS,S	NUPL2	coding	protein_coding	chr7	23338514	116849	CHIP
rs6461686	NUPL2_tss1	chr7	23221366	23222046	+	4.67991	8.44628141965867e-06	0.00611457	0.0860268	TSS,S	NUPL2	coding	protein_coding	chr7	23116463	-105202	CHIP
rs3807459	GPNMB_tss1	chr7	23286188	23286523	+	-4.67704	8.54495675049844e-06	0.006179	-0.347849	TSS,S	GPNMB	coding	protein_coding	chr7	23389751	103359	CHIP
rs433395	NUPL2_tss1	chr7	23221366	23222046	+	-4.6312	1.02798751817666e-05	0.00722232	-0.0881349	TSS,S	NUPL2	coding	protein_coding	chr7	23401955	180290	CHIP
rs199657	NUPL2_tss1	chr7	23221366	23222046	+	-4.62157	1.06857283301735e-05	0.00745316	-0.092692	TSS,S	NUPL2	coding	protein_coding	chr7	23337507	115842	IMPUTED
rs199656	NUPL2_tss1	chr7	23221366	23222046	+	-4.62157	1.06857283301735e-05	0.00745316	-0.092692	TSS,S	NUPL2	coding	protein_coding	chr7	23337615	115950	IMPUTED
rs4265084	NUPL2_tss1	chr7	23221366	23222046	+	-4.617	1.08834244618808e-05	0.00756728	-0.087695	TSS,S	NUPL2	coding	protein_coding	chr7	23407240	185575	IMPUTED
rs59832199	GPNMB_tss1	chr7	23286188	23286523	+	-4.56632	1.33301888616914e-05	0.00894066	-0.375355	TSS,S	GPNMB	coding	protein_coding	chr7	23263786	-22606	IMPUTED
rs3807459	NUPL2_tss1	chr7	23221366	23222046	+	-4.5433	1.46099435887853e-05	0.00964263	-0.0916288	TSS,S	NUPL2	coding	protein_coding	chr7	23389751	168086	CHIP
